# Supplementary material for: Neurocognitive function in HIV-infected persons with asymptomatic cryptococcal antigenemia: a comparison of three prospective cohorts
Source: BMC Neurol. 2017 Jun 12;17:110. doi: 10.1186/s12883-017-0878-2 (PMC5469183; doi:10.1186/s12883-017-0878-2)
Supplement: Supplementary file 2 — Neurocognitive outcomes in three HIV study populations. This file contains the data generated and analyzed in this publication. (CSV 107 kb) [file 12883_2017_878_MOESM2_ESM.csv]

study_id	visit_num	age	Sex	who_stage	cd4	fluconazole_received	karnofsky_score	ihds_scale	notcomplete	cesd_score	mean_edu	sdmscore_zscore1	isdmscore	gpbdomhd_zscore1	igpbdomhd	gpbndomhd_zscore1	igpbndomhd	tgait2n	itgait	ctrail1_zscore1	ictrail1	ctrail2_zscore1	ictrail2	dsf_zscore1	idsf	dsb_zscore1	idsb	avltest1	iavl	verbflu_zscore1	iverbflu	ftd_zscore1	iftd	qnpz8	iqnpz8	CRAG_pos_cohort	Crypto_Meningitis_cohort	Control_cohort
13001	60				45																															1	0	0
13037	60				116																															1	0	0
13045	20	27	2	1	59																															1	0	0
13045	60	27	2	1		1																														1	0	0
13056	60				116																															1	0	0
13060	60				155																															1	0	0
13081	60				190																															1	0	0
13092	60				61																															1	0	0
13117	20	32	1	3	77																															1	0	0
13117	60	32	1	3	76	1	70	8	0	6	16	-2.011594	-2.011594	-0.6250645	-0.6250645	-0.2063063	-0.2063063	0.7608696	0.7608696	-2.897736	-2.897736	-3.713186	-3.713186	-1.66641	-1.66641	-2.921348	-2.921348	-1.830732	-1.830732	-0.1280899	-0.1280899	-1.438007	-1.438007	-1.554379	-1.554379	1	0	0
13123	20	21	2	3	67	1	60	4	0	29	2		-3.463472		-2.755546		-2.745629		-1.099459		-5.78224		-6.611899	-2.532217	-2.532217	-4.523809	-4.523809	-2.852257	-2.852257	-1.925843	-1.925843	-3.523754	-3.523754		-3.363757	1	0	0
13123	60	21	2	3	115	1	70	7	0	25	2		-3.457866		-1.813739				-1.104638		-3.358856		-3.967775	-1.431253	-1.431253	-4.523809	-4.523809	-2.44186	-2.44186	-1.925843	-1.925843		-3.760102			1	0	0
13140	20	27	2	3	13	1																														1	0	0
13140	60	27	2	3		1																														1	0	0
13143	20	25	2	3	75	1	50				0																									1	0	0
13143	60	25	2	3	87	1	90	9	0	21	0	-0.851711	-0.851711	1.745115	1.745115	1.302206	1.302206	-0.1086956	-0.1086956	-0.8068839	-0.8068839	-1.029734	-1.029734	1.321157	1.321157	-0.952381	-0.952381	-1.073871	-1.073871	-1.026966	-1.026966	-3.013905	-3.013905	-0.7849264	-0.7849264	1	0	0
13150	20	32	2	1	77	1	80	11.5	0	5	11	-1.771949	-1.771949	0.4140491	0.4140491	1.11982	1.11982	-0.1086956	-0.1086956	-3.056323	-3.056323	-3.161917	-3.161917	0.9775468	0.9775468	-3.232394	-3.232394	-2.51194	-2.51194	-2.150562	-2.150562	-3.454229	-3.454229	-1.917498	-1.917498	1	0	0
13150	60	32	2	1	121	1					11																									1	0	0
13155	20	32	1	4	22	1	60	8	0	32	10	-2.093148	-2.093148	-0.385494	-0.385494	0.4208687	0.4208687		-1.099459	-2.790648	-2.790648	-2.491452	-2.491452	0.9775468	0.9775468	-1.119718	-1.119718	-2.51194	-2.51194	-1.026966	-1.026966	-2.643106	-2.643106	-1.692446	-1.692446	1	0	0
13155	60	32	1	4	69	1	70	12	0	18	10	-2.093148	-2.093148	0.3569389	0.3569389	1.11982	1.11982	-0.7608696	-0.7608696	0.7693943	0.7693943	-0.3124371	-0.3124371	0.9775468	0.9775468	-0.415493	-0.415493	-1.616418	-1.616418	-1.925843	-1.925843	-0.2329086	-0.2329086	-0.5841225	-0.5841225	1	0	0
13173	20	30	1	2	5	1	50	4	0	34	3		-3.463472		-2.755546		-2.745629		-1.099459		-5.78224		-6.611899	-1.603567	-1.603567	-2.231959	-2.231959	-5.21576	-5.21576	-2.150562	-2.150562		-4.238606		-3.776641	1	0	0
13173	60	30	1	2	41	1	60	3	0	37	3		-3.457866		-1.813739		-2.16393		-1.104638		-3.358856		-3.967775	-2.13809	-2.13809	-2.231959	-2.231959	-4.840525	-4.840525	-1.476405	-1.476405		-3.760102		-2.856295	1	0	0
13206	20	34	1	3	23	1																														1	0	0
13216	20	33	1	3	19	1	50				5																									1	0	0
13216	60	33	1	3	88	1	60	9	0	12	5	-0.8695652	-0.8695652	0.71492	0.71492	0.0032763	0.0032763	-0.615942	-0.615942	0.1699747	0.1699747	0.2296233	0.2296233	0	0	-0.685567	-0.685567	-3.714822	-3.714822	-1.026966	-1.026966	-2.249131	-2.249131	-0.8877235	-0.8877235	1	0	0
13228	20	17	2	3	13	1	60	10	0	31	11	-0.8848921	-0.8848921		-2.755546		-2.745629		-1.099459		-5.78224		-6.611899	0.9752368	0.9752368	3.125	3.125	-1.327988	-1.327988	-0.1280899	-0.1280899		-4.238606		-2.715538	1	0	0
13228	60	17	2	3	9	1	60	9	0	32	11	0.1043165	0.1043165	-0.1940837	-0.1940837	-0.0365412	-0.0365412		-1.104638	1.472902	1.472902	0.4935096	0.4935096	-0.5851421	-0.5851421	1.201923	1.201923	-1.619534	-1.619534	-1.026966	-1.026966	-1.438007	-1.438007	-0.2661364	-0.2661364	1	0	0
13230	20	37	2	2	8	1	90	11	0	10	13	-1.721739	-1.721739	-0.5734915	-0.5734915	0.3342342	0.3342342	-0.1086956	-0.1086956	0.7712724	0.7712724	-5.868137	-5.868137	-0.3508232	-0.3508232	-0.6741573	-0.6741573	-2.310924	-2.310924	-1.476405	-1.476405	-3.152955	-3.152955	-1.734815	-1.734815	1	0	0
13230	60	37	2	2	28	1	90	12	0	12	13	0.4521739	0.4521739	1.902011	1.902011	0.4543543	0.4543543	-0.3985507	-0.3985507	1.629977	1.629977	-3.200103	-3.200103	-0.7893522	-0.7893522	1.573034	1.573034	0.090036	0.090036	-0.352809	-0.352809	-1.924681	-1.924681	-0.2659029	-0.2659029	1	0	0
13241	20	35	1	3	6	1	60	5	0	26	14	-1.142029	-1.142029	0.7158329	0.7158329	0.8747748	0.8747748		-1.099459	-2.897736	-2.897736	-3.713186	-3.713186	0.0877058	0.0877058	-0.6741573	-0.6741573	-1.710684	-1.710684	-1.925843	-1.925843	-2.063731	-2.063731	-1.582238	-1.582238	1	0	0
13241	60	35	1	3	86	1	50	9	0	25	14	0.0173913	0.0173913	1.541	1.541	0.9648649	0.9648649		-1.104638	-0.1654957	-0.1654957	-2.687019	-2.687019	-0.3508232	-0.3508232	0.4494382	0.4494382	-1.710684	-1.710684	-1.476405	-1.476405	-2.249131	-2.249131	-0.8773013	-0.8773013	1	0	0
13246	20	37	2	4	96	1	50	5	0	49	6		-3.463472		-2.755546		-2.745629		-1.099459		-5.78224		-6.611899	-1.069045	-1.069045	-2.231959	-2.231959	-4.840525	-4.840525	-1.476405	-1.476405		-4.238606		-3.645467	1	0	0
13246	60	37	2	4	109	1	60	9	0	20	6	-0.8695652	-0.8695652	1.114565	1.114565	0.9861667	0.9861667	-0.6884058	-0.6884058	-0.5878744	-0.5878744	-1.238774	-1.238774	-0.5345224	-0.5345224	-1.201031	-1.201031	-0.7129456	-0.7129456	0.0966292	0.0966292	-1.855156	-1.855156	-0.5146651	-0.5146651	1	0	0
13322	20	44	2	2	3	1	70	11	0	15	9	-1.771949	-1.771949	1.213592	1.213592	1.269596	1.269596	-0.0362319	-0.0362319	0.2380446	0.2380446	0.156889	0.156889	-1.652944	-1.652944	-1.119718	-1.119718	-2.959702	-2.959702	-0.8022472	-0.8022472	-1.646582	-1.646582	-0.6929939	-0.6929939	1	0	0
13322	60	44	2	2		1	80	12	0	2	9	-1.343683	-1.343683	1.099372	1.099372	1.419371	1.419371	0.0362319	0.0362319	-0.7715197	-0.7715197	-0.0107275	-0.0107275	-0.995321	-0.995321	-1.823944	-1.823944	-2.064179	-2.064179	-0.352809	-0.352809	-2.202781	-2.202781	-0.685791	-0.685791	1	0	0
13337	20	37	1	3	43	1	70	9	0	15	3	-1.476239	-1.476239	0.759325	0.759325	0.5857299	0.5857299	-0.4710145	-0.4710145	1.036088	1.036088	-3.196638	-3.196638	-0.5345224	-0.5345224	-1.201031	-1.201031	-1.275797	-1.275797	-1.925843	-1.925843	-2.550406	-2.550406	-1.089538	-1.089538	1	0	0
13342	20	28	2	1	55	1	90	10	0	1	11	-0.4352518	-0.4352518	0.5634921	0.5634921	0.7594067	0.7594067	0.2536232	0.2536232	0.0340528	0.0340528	-0.5401442	-0.5401442	-0.5851421	-0.5851421	-1.682692	-1.682692	-0.3075802	-0.3075802	-0.5775281	-0.5775281	-0.2329086	-0.2329086	-0.1747389	-0.1747389	1	0	0
13342	60	28	2	1		1	90				11																									1	0	0
13343	20	40	1	3	3	1	60	7	0	20	7	-2.949679	-2.949679	0.2427184	0.2427184	0.8202696	0.8202696		-1.099459	-2.471838	-2.471838	-3.161917	-3.161917	0.3199242	0.3199242	-1.119718	-1.119718	-1.019403	-1.019403	0.7707865	0.7707865	-2.086906	-2.086906	-1.298433	-1.298433	1	0	0
13343	60	40	1	3		1	70	11	0	24	7	-1.45075	-1.45075	0.8709309	0.8709309	1.069895	1.069895	-0.326087	-0.326087	-0.5058448	-0.5058448	-1.217566	-1.217566	0.3199242	0.3199242	-1.119718	-1.119718	0.1746269	0.1746269	0.0966292	0.0966292	-2.249131	-2.249131	-0.5227028	-0.5227028	1	0	0
23005	60				77																															1	0	0
23019	20	26	1	3	11	1																														1	0	0
23019	60	26	1	3	43	1																														1	0	0
23049	20	27	2	3	15	1	50	8	0	31	3		-3.463472		-2.755546		-2.745629		-1.099459		-5.78224		-6.611899	0.2201928	0.2201928	-4.523809	-4.523809	-3.80985	-3.80985	-2.150562	-2.150562		-4.238606		-3.600902	1	0	0
23049	60	27	2	3	24	1	60	6	0	22	3		-3.457866	0.6349911	0.6349911	-3.072794	-3.072794		-1.104638		-3.358856		-3.967775	-0.8807711	-0.8807711	-4.523809	-4.523809	-2.578659	-2.578659	-1.701124	-1.701124	-1.183082	-1.183082		-2.183283	1	0	0
23050	20	49	2	4	18	1																														1	0	0
23058	20	31	2	1	26	1					9																									1	0	0
23058	60	31	2	1	85	1	70	8	0	8	9	-3.056745	-3.056745	0.6996002	0.6996002	1.219671	1.219671	-0.9057971	-0.9057971	-1.621679	-1.621679	-1.184043	-1.184043	-0.995321	-0.995321	-0.415493	-0.415493	-0.2731343	-0.2731343	0.0966292	0.0966292	-3.106605	-3.106605	-1.023243	-1.023243	1	0	0
23070	20	29	1	2	47	1	80	10	0	10	7	-0.6151079	-0.6151079	-0.0858586	-0.0858586	0.1805355	0.1805355	0.5434783	0.5434783	0.0340528	0.0340528	-0.7564904	-0.7564904	-0.5851421	-0.5851421	-0.7211539	-0.7211539	-1.911079	-1.911079	-0.8022472	-0.8022472	-1.924681	-1.924681	-0.7410268	-0.7410268	1	0	0
23070	60	29	1	2	32	1	80	10	0	9	7	-0.705036	-0.705036	-0.0137085	-0.0137085	0.0719971	0.0719971	-0.3985507	-0.3985507	1.185132	1.185132	-0.7084135	-0.7084135	-2.145521	-2.145521	-1.682692	-1.682692	-0.8906705	-0.8906705	-3.049438	-3.049438	-1.438007	-1.438007	-0.6971611	-0.6971611	1	0	0
23074	20	23	1	3	23	1																														1	0	0
23085	20	29	1	3	6	1	80	12	0	1	14	-3.245049	-3.245049	-1.579479	-1.579479	-0.5828601	-0.5828601	0.326087	0.326087	-3.777264	-3.777264	-1.774705	-1.774705	-0.8660253	-0.8660253	-1.219512	-1.219512	-1.594086	-1.594086	-0.8022472	-0.8022472	-1.298957	-1.298957	-1.696685	-1.696685	1	0	0
23085	60	29	1	3		1	90	12	0	4	14	-1.636139	-1.636139	-1.831791	-1.831791	-0.9958699	-0.9958699	0.326087	0.326087	-0.2652496	-0.2652496	-2.18031	-2.18031	0.2886751	0.2886751	0	0	-1.19086	-1.19086	-0.8022472	-0.8022472	0.1147159	0.1147159	-0.92174	-0.92174	1	0	0
23092	20	32	1	3	28	1	60	10	0	33	11	-2.414347	-2.414347	-0.4997144	-0.4997144	1.419371	1.419371		-1.099459	-1.940489	-1.940489	-0.2453905	-0.2453905	0.3199242	0.3199242	0.2887324	0.2887324	-0.8701493	-0.8701493	-0.1280899	-0.1280899	-1.044033	-1.044033	-0.7728337	-0.7728337	1	0	0
23092	60	32	1	3	73	1	70	11	0	21	11	-1.236617	-1.236617	0.6996002	0.6996002	0.121318	0.121318	0.1811594	0.1811594	-0.6121148	-0.6121148	-0.7147167	-0.7147167	0.3199242	0.3199242	-0.415493	-0.415493	-1.467164	-1.467164	-0.352809	-0.352809	-0.3256084	-0.3256084	-0.5373213	-0.5373213	1	0	0
23128	20	41	2	2	46	1	70	9	0	13	6	-1.274014	-1.274014	0.1820604	0.1820604	0.4401165	0.4401165	-0.4710145	-0.4710145	-0.29917	-0.29917	-4.537348	-4.537348	-0.5345224	-0.5345224	-1.201031	-1.201031	-2.026266	-2.026266	-1.925843	-1.925843	-4.288528	-4.288528	-1.75501	-1.75501	1	0	0
23128	60	41	2	2	20	1	60	10	0	28	6	-0.9706774	-0.9706774	0.4040852	0.4040852	1.058973	1.058973		-1.104638	0.1338867	0.1338867	-1.579272	-1.579272	-0.5345224	-0.5345224	-1.201031	-1.201031	-0.5253283	-0.5253283	-0.352809	-0.352809	-2.689456	-2.689456	-0.6565158	-0.6565158	1	0	0
23143	20	28	1	3	51	1	60	9	0	45	0		-3.463472	-0.4751332	-0.4751332	-0.2419118	-0.2419118	-0.615942	-0.615942		-5.78224		-6.611899	-0.8807711	-0.8807711	-4.523809	-4.523809	-2.989056	-2.989056	-2.375281	-2.375281	-2.48088	-2.48088		-3.007669	1	0	0
23156	20	51	2	3	84	1	70	7	0	13	0		-3.463472	-1.061279	-1.061279	-1.634874	-1.634874		-1.099459		-5.78224		-6.611899	-1.069045	-1.069045	-2.231959	-2.231959	-4.090056	-4.090056	-0.352809	-0.352809	-3.523754	-3.523754		-3.146538	1	0	0
23156	60	51	2	3	161	1	60				0																									1	0	0
23164	20	28	2	2	5	1	80	8	0	6	3	-0.3447402	-0.3447402	0.7682061	0.7682061	0.2727941	0.2727941	-0.326087	-0.326087	-2.094325	-2.094325		-6.611899	-0.3302892	-0.3302892	-2.142857	-2.142857	-3.125855	-3.125855	-1.251685	-1.251685	-0.696408	-0.696408		-1.700552	1	0	0
23164	60	28	2	2	28	1	70	10	0	4	3		-3.457866		-1.813739		-2.16393		-1.104638		-3.358856		-3.967775	-0.3302892	-0.3302892	-2.142857	-2.142857	-1.21067	-1.21067	-0.8022472	-0.8022472	-0.3256084	-0.3256084		-1.888982	1	0	0
23165	20	32	2	4	24	1	50		1		0																									1	0	0
23183	20	40	2	3	32	1	70	5	0	14	6	-1.07179	-1.07179	0.1820604	0.1820604	-0.2515471	-0.2515471	-0.326087	-0.326087	-1.995309	-1.995309		-6.611899	-0.5345224	-0.5345224	-2.231959	-2.231959	-4.090056	-4.090056	-1.251685	-1.251685	-2.063731	-2.063731		-2.139902	1	0	0
23183	60	40	2	3		1	80	10	0	3	6	-1.172902	-1.172902	0.80373	0.80373	1.058973	1.058973	-0.1086956	-0.1086956	-2.969686	-2.969686	-1.387742	-1.387742	0.5345224	0.5345224	-1.201031	-1.201031	-2.401501	-2.401501	-1.476405	-1.476405	-2.94438	-2.94438	-1.427658	-1.427658	1	0	0
23194	20	39	2	2	32	1	70	9	0	17	4	-0.6673408	-0.6673408	0.5373002	0.5373002	1.095377	1.095377	-0.2536232	-0.2536232	-2.71707	-2.71707	-4.856565	-4.856565	-0.5345224	-0.5345224	-1.201031	-1.201031	-1.463415	-1.463415	-0.352809	-0.352809	-2.411356	-2.411356	-1.456527	-1.456527	1	0	0
23236	20	16	2	2	98	1	80	11	0	1	4	1.04943	1.04943	0.812611	0.812611	0.8242647	0.8242647	-0.1086956	-0.1086956	-0.5704151	-0.5704151	-1.419457	-1.419457	0.7706747	0.7706747	1.428571	1.428571	0.8413132	0.8413132	-0.352809	-0.352809	-1.484357	-1.484357	-0.1397322	-0.1397322	1	0	0
23236	60	16	2	2		1	80	12	0	3	4	0.2889734	0.2889734	0.6793961	0.6793961	-0.3154412	-0.3154412	0.2536232	0.2536232	-1.122175	-1.122175	-2.141166	-2.141166	0.7706747	0.7706747	1.428571	1.428571	2.072503	2.072503	-0.8022472	-0.8022472	-1.762457	-1.762457	-0.4105739	-0.4105739	1	0	0
43020	60				30																															1	0	0
43030	20	44	1	3	3	1																														1	0	0
43039	20	36	2	4	8	1																														1	0	0
43039	60	36	2	4		1																														1	0	0
53002	20	34	2	1	14	1	70	10	0	12	6	-0.5662285	-0.5662285	0.71492	0.71492	0.9861667	0.9861667	-0.3985507	-0.3985507	0.7473836	0.7473836	0.4637157	0.4637157	0.5345224	0.5345224	-0.1701031	-0.1701031	-3.902439	-3.902439	-0.352809	-0.352809	-2.85168	-2.85168	-0.7014393	-0.7014393	1	0	0
53002	60	34	2	1	115	1	70	10	0	33	6	0.7482305	0.7482305	1.380995	1.380995	1.386604	1.386604	-0.9782609	-0.9782609	0.6030314	0.6030314	-2.090019	-2.090019	0.5345224	0.5345224	-1.201031	-1.201031	-3.714822	-3.714822	-0.8022472	-0.8022472	-2.921205	-2.921205	-0.8491541	-0.8491541	1	0	0
53006	20	24	2	4	22	1	70	10	0	29	6	-0.0912548	-0.0912548	-0.4307282	-0.4307282	-0.3522059	-0.3522059	-0.9057971	-0.9057971	-0.2288492	-0.2288492	-0.7410508	-0.7410508	0.2201928	0.2201928	-2.142857	-2.142857	-1.894665	-1.894665	-0.8022472	-0.8022472	-1.577057	-1.577057	-0.7158238	-0.7158238	1	0	0
53006	60	24	2	4	35	1	80	12	0	24	6	1.04943	1.04943	-1.274423	-1.274423	-1.455147	-1.455147	-0.1086956	-0.1086956	-0.5441408	-0.5441408	-0.8565242	-0.8565242	0.2201928	0.2201928	-3.333333	-3.333333	-1.757866	-1.757866	-0.352809	-0.352809	-2.89803	-2.89803	-0.8405907	-0.8405907	1	0	0
53019	20	33	1	3	88	1	80	7	0	19	10	-2.414347	-2.414347	-1.81325	-1.81325	-0.3779331	-0.3779331	0.3985507	0.3985507	-2.524973	-2.524973	-3.161917	-3.161917	0.9775468	0.9775468	-3.232394	-3.232394	-2.51194	-2.51194	-1.476405	-1.476405	-1.507532	-1.507532	-1.836588	-1.836588	1	0	0
53019	60	33	1	3	23	1					10																									1	0	0
53029	20	26	1	3	6	1	80	11	0	8	14	-2.378713	-2.378713	0.4390244	0.4390244	1.069179	1.069179	0.326087	0.326087	-1.928836	-1.928836	-9.18621	-9.18621	-0.8660253	-0.8660253	-1.219512	-1.219512	-3.341398	-3.341398	-1.251685	-1.251685	-0.8818076	-0.8818076	-2.276818	-2.276818	1	0	0
53029	60	26	1	3	121	1	60	11.5	0	1	14	-1.759901	-1.759901	0.5231287	0.5231287	0.6045431	0.6045431	0.326087	0.326087	-1.743993	-1.743993	-0.5578908	-0.5578908	0.2886751	0.2886751	0	0	-2.131721	-2.131721	-0.1280899	-0.1280899	-1.113557	-1.113557	-0.8589146	-0.8589146	1	0	0
53034	20	42	1	2	89	1	50	8	0	32	7	-3.163811	-3.163811	-0.0999429	-0.0999429	0.3709436	0.3709436		-1.099459	-3.321998	-3.321998		-6.611899	-1.652944	-1.652944	-3.232394	-3.232394	-1.765672	-1.765672	-0.5775281	-0.5775281	-1.484357	-1.484357		-2.098721	1	0	0
53034	60	42	1	2	114	1	70	11	0	29	7	-1.771949	-1.771949	0.1856082	0.1856082	1.11982	1.11982		-1.104638	-1.409139	-1.409139	-3.161917	-3.161917	-0.995321	-0.995321	-1.823944	-1.823944	-1.019403	-1.019403	-0.352809	-0.352809	0.4391659	0.4391659	-0.8279171	-0.8279171	1	0	0
53035	20	29	1	1	9	1	70	6	0	26	6	-1.07179	-1.07179	1.380995	1.380995	0.91336	0.91336	-0.6884058	-0.6884058	0.0617106	0.0617106	-1.877208	-1.877208	0	0	-1.201031	-1.201031	-2.589118	-2.589118	-0.5775281	-0.5775281	-2.365006	-2.365006	-0.9089702	-0.9089702	1	0	0
53035	60	29	1	1	40	1	80	10	0	3	6	-0.9706774	-0.9706774	0.71492	0.71492	0.1488897	0.1488897	0.326087	0.326087	-1.309636	-1.309636	-1.643116	-1.643116	0.5345224	0.5345224	-1.201031	-1.201031	-1.463415	-1.463415	0.3213483	0.3213483	-1.368482	-1.368482	-0.750259	-0.750259	1	0	0
53059	20	25	2	1	45	1	80	11	0	19	7	-2.053957	-2.053957	0.491342	0.491342	0.2167149	0.2167149	-0.5434783	-0.5434783	0.2258993	0.2258993	-3.352644	-3.352644	0.1950474	0.1950474	-1.682692	-1.682692	-1.327988	-1.327988	-1.026966	-1.026966	-3.08343	-3.08343	-1.283132	-1.283132	1	0	0
53059	60	25	2	1	72	1	70	9	0	19	7	-2.143885	-2.143885	0.3831169	0.3831169	0.0719971	0.0719971	-0.1086956	-0.1086956	-0.0139089	-0.0139089	-1.285336	-1.285336	0.1950474	0.1950474	-1.682692	-1.682692	-2.056851	-2.056851	-0.8022472	-0.8022472	-1.669757	-1.669757	-0.9680535	-0.9680535	1	0	0
53079	20	26	2	1	3	1	90	12	0	26	1	-1.73891	-1.73891	1.611901	1.611901	0.7507353	0.7507353	0.0362319	0.0362319	0.3754598	0.3754598	-0.7121825	-0.7121825	0.2201928	0.2201928	-0.952381	-0.952381	-1.621067	-1.621067	-0.352809	-0.352809	-2.66628	-2.66628	-0.6918089	-0.6918089	1	0	0
53079	60	26	2	1	28	1	80	12	0	29	1	-1.105196	-1.105196	1.611901	1.611901	1.338971	1.338971	-0.0362319	-0.0362319	-0.4127693	-0.4127693	-1.217379	-1.217379	0.2201928	0.2201928	-0.952381	-0.952381	-1.21067	-1.21067	-1.026966	-1.026966	-1.275782	-1.275782	-0.596666	-0.596666	1	0	0
53080	20	34	2	1	18	1	90	8	0	19	11	-1.771949	-1.771949	-0.8423758	-0.8423758	-0.3779331	-0.3779331	-0.1811594	-0.1811594	-2.524973	-2.524973	-2.323835	-2.323835	-0.995321	-0.995321	-1.823944	-1.823944	-1.168657	-1.168657	-0.8022472	-0.8022472	-1.878331	-1.878331	-1.385018	-1.385018	1	0	0
53080	60	34	2	1	27	1	80	12	0	10	11	-1.771949	-1.771949	0.2427184	0.2427184	-0.3779331	-0.3779331	-0.1811594	-0.1811594	0.8756642	0.8756642	-2.055649	-2.055649	0.9775468	0.9775468	-0.415493	-0.415493	-1.019403	-1.019403	0.5460674	0.5460674	-1.345307	-1.345307	-0.6047729	-0.6047729	1	0	0
53082	20	33	2	3	9	1	80	9	0	16	10	-2.414347	-2.414347	0.1856082	0.1856082	0.7703445	0.7703445	-0.326087	-0.326087	-1.515409	-1.515409	-2.592021	-2.592021	0.3199242	0.3199242	-1.823944	-1.823944	-0.8701493	-0.8701493	-0.8022472	-0.8022472	-2.71263	-2.71263	-1.303604	-1.303604	1	0	0
53082	60	33	2	3	32	1	80	10	0	33	10	-2.414347	-2.414347	0.9851514	0.9851514	1.419371	1.419371	0.1086956	0.1086956	0.3443145	0.3443145	-0.2453905	-0.2453905	0.3199242	0.3199242	0.2887324	0.2887324	-0.8701493	-0.8701493	-0.352809	-0.352809	-1.044033	-1.044033	-0.4225191	-0.4225191	1	0	0
53083	20	29	2	4	0	1	80	10	0	16	7	-1.784173	-1.784173	-0.2662338	-0.2662338	0.4699711	0.4699711	-0.326087	-0.326087		-5.78224		-6.611899	-0.5851421	-0.5851421	-1.682692	-1.682692	-1.327988	-1.327988	-0.8022472	-0.8022472	-1.808807	-1.808807		-2.251936	1	0	0
53083	60	29	2	4	14	1	80	12	0	17	7	-1.064748	-1.064748	-0.3383838	-0.3383838	-2.09877	-2.09877	0.2536232	0.2536232	-1.884413	-1.884413		-3.967775	0.1950474	0.1950474	-1.682692	-1.682692	-1.619534	-1.619534	-1.026966	-1.026966	-2.411356	-2.411356		-1.649171	1	0	0
53119	20	30	2	2	3	1	70	9	0	17	6	-2.184024	-2.184024	-0.4396092	-0.4396092	0.3673098	0.3673098	-0.2536232	-0.2536232		-5.78224		-6.611899	-0.5345224	-0.5345224	-1.201031	-1.201031	-3.902439	-3.902439	-1.026966	-1.026966	-3.22248	-3.22248		-2.845775	1	0	0
53119	60	30	2	2	57	1	80	11	0	26	6	-2.082912	-2.082912	0.1820604	0.1820604	0.3309065	0.3309065	-0.1086956	-0.1086956		-3.358856		-3.967775	-0.5345224	-0.5345224	-1.201031	-1.201031	-2.776736	-2.776736	-1.251685	-1.251685	-2.388181	-2.388181		-1.946208	1	0	0
53159	20	27	2	4	6	1	50	10	0	24	13	-3.245049	-3.245049	-2.504626	-2.504626	-1.40888	-1.40888		-1.099459	-12.46488	-12.46488	-6.015118	-6.015118	-1.443375	-1.443375	-2.439024	-2.439024	-3.341398	-3.341398	-1.026966	-1.026966	-2.341831	-2.341831	-3.798999	-3.798999	1	0	0
53159	60	27	2	4	37	1	70	11	0	9	13	-3.987624	-3.987624	0.5231287	0.5231287	1.120805	1.120805	-0.2536232	-0.2536232	0.3817005	0.3817005	-0.1522861	-0.1522861	-1.443375	-1.443375	-1.219512	-1.219512	-0.922043	-0.922043	-0.8022472	-0.8022472	-2.365006	-2.365006	-0.8781923	-0.8781923	1	0	0
53172	20	34	1	2	17	1	80	6	0	18	7	-2.414347	-2.414347	0.8138207	0.8138207	1.11982	1.11982	0.615942	0.615942	0.8756642	0.8756642	-3.49715	-3.49715	-1.652944	-1.652944	-1.823944	-1.823944	-2.661194	-2.661194	-1.026966	-1.026966	-1.530707	-1.530707	-1.160985	-1.160985	1	0	0
53172	60	34	1	2	103	1	70	11	0	5	7	-1.879015	-1.879015	1.213592	1.213592	1.519221	1.519221	0.5434783	0.5434783	0.0255048	0.0255048	-2.860208	-2.860208	-0.995321	-0.995321	-1.823944	-1.823944	-1.31791	-1.31791	-0.1280899	-0.1280899	-1.252607	-1.252607	-0.7557399	-0.7557399	1	0	0
53238	20	37	1	1	59	1	50	6	0	31	0		-3.463472		-2.755546		-2.745629		-1.099459		-5.78224		-6.611899	-1.069045	-1.069045	-1.716495	-1.716495	-3.339587	-3.339587	-1.925843	-1.925843		-4.238606		-3.51403	1	0	0
53238	60	37	1	1	159	1	60	8	0	2	0		-3.457866	0.6705151	0.6705151	-0.6155806	-0.6155806		-1.104638		-3.358856		-3.967775	-0.5345224	-0.5345224	-1.201031	-1.201031	-4.090056	-4.090056	-0.352809	-0.352809	-2.133256	-2.133256		-2.166644	1	0	0
53265	20	22	2	3	11	1	60	5	0	35	6		-3.463472	0.5017762	0.5017762	-3.293382	-3.293382		-1.099459		-5.78224		-6.611899	-0.3302892	-0.3302892	-4.523809	-4.523809	-2.715458	-2.715458	-2.150562	-2.150562	-3.593279	-3.593279		-3.214089	1	0	0
53268	20	69	2	2	8	1	70	2	0	6	5		-3.463472	-4.214032	-4.214032				-1.099459		-5.78224		-6.611899	-1.603567	-1.603567	-2.231959	-2.231959	-3.527205	-3.527205	-1.251685	-1.251685	-2.75898	-2.75898			1	0	0
53268	60	69	2	2		1	70	5	0	5	5		-3.457866		-1.813739		-2.16393		-1.104638		-3.358856		-3.967775	-1.069045	-1.069045	-2.231959	-2.231959	-3.902439	-3.902439	-1.476405	-1.476405	-3.26883	-3.26883		-2.677626	1	0	0
53296	20	45	1	1	19	1																														1	0	0
53308	20	21	2	1	20	1	90	9	0	8	4	-0.9784538	-0.9784538	0.7682061	0.7682061	0.0889706	0.0889706	0.5434783	0.5434783	-2.304519	-2.304519		-6.611899	-0.3302892	-0.3302892	-4.523809	-4.523809	-0.8002736	-0.8002736	-1.251685	-1.251685	-2.573581	-2.573581		-1.761478	1	0	0
53308	60	21	2	1		1	70	9	0	22	4	-0.4714829	-0.4714829	0.7682061	0.7682061	1.780147	1.780147	0.1086956	0.1086956		-3.358856		-3.967775	-1.431253	-1.431253	-2.142857	-2.142857	0.0205198	0.0205198	-0.352809	-0.352809	-2.272306	-2.272306		-1.141067	1	0	0
63007	20	26	1	1	13	1	70	9	0	18	17	-2.502475	-2.502475	-0.9907485	-0.9907485	-0.3763552	-0.3763552	0.326087	0.326087	-2.945471	-2.945471	-1.885324	-1.885324	0.2886751	0.2886751	0	0	-2.803763	-2.803763	-0.352809	-0.352809	-1.484357	-1.484357	-1.582219	-1.582219	1	0	0
63007	60	26	1	1	6	1	80	12	0	5	17	-2.378713	-2.378713	-2.58873	-2.58873	-1.40888	-1.40888	0.1086956	0.1086956	-0.1728281	-0.1728281	-0.4103982	-0.4103982	-0.8660253	-0.8660253	1.219512	1.219512	-0.7876344	-0.7876344	-0.1280899	-0.1280899	-1.808807	-1.808807	-0.9606594	-0.9606594	1	0	0
63066	20	37	1	3	20		80	6	0	6	0	-1.9818	-1.9818	0.759325	0.759325	0.2216964	0.2216964	0.5434783	0.5434783		-5.78224		-6.611899	-0.5345224	-0.5345224	-2.231959	-2.231959	-2.776736	-2.776736	-1.026966	-1.026966	-0.5805332	-0.5805332		-2.283708	1	0	0
63066	60	37	1	3		1	80	8	0	10	0		-3.457866	0.4484902	0.4484902	0.0396797	0.0396797	0.6884058	0.6884058		-3.358856		-3.967775	-1.603567	-1.603567	-2.231959	-2.231959	-3.714822	-3.714822	-1.251685	-1.251685	-2.017381	-2.017381		-2.190538	1	0	0
63075	20	36	2	2	26	1	60	7	0	8	13	-0.9971014	-0.9971014	-0.5734915	-0.5734915	-0.1762763	-0.1762763		-1.099459	-2.507416	-2.507416	-3.559261	-3.559261	-1.227881	-1.227881	-2.921348	-2.921348	-4.111645	-4.111645	-1.476405	-1.476405	-2.272306	-2.272306	-1.912377	-1.912377	1	0	0
63075	60	36	2	2	19	1	60	7	0	22	13	-1.576812	-1.576812	-1.24394	-1.24394	-0.5666667	-0.5666667		-1.104638	-0.2435597	-0.2435597	-2.584402	-2.584402	-0.3508232	-0.3508232	-0.6741573	-0.6741573	-2.310924	-2.310924	-0.5775281	-0.5775281	-3.384705	-3.384705	-1.447904	-1.447904	1	0	0
63080	20	49	1	3	12	1	60	9	0	19	3	-1.274014	-1.274014			0.076083	0.076083							0.5345224	0.5345224	-1.201031	-1.201031	-3.902439	-3.902439			-0.9281577	-0.9281577			1	0	0
63080	60	49	1	3	30	1	60	11	0	11	3	-0.364004	-0.364004	0.5817052	0.5817052	-0.1787404	-0.1787404		-1.104638	-2.500541	-2.500541	0.6126835	0.6126835	-0.5345224	-0.5345224	-1.201031	-1.201031	-1.463415	-1.463415	-0.352809	-0.352809	-1.646582	-1.646582	-0.6891481	-0.6891481	1	0	0
63092	20	42	2						1		0		-3.463472	-6.389876	-6.389876				-1.099459		-5.78224		-6.611899	-1.069045	-1.069045	-2.231959	-2.231959	-3.527205	-3.527205	-2.150562	-2.150562	-2.85168	-2.85168			1	0	0
63092	60	42	2								0																									1	0	0
63095	20	29	1				70	7	0	8	14	-2.502475	-2.502475	-0.0656013	-0.0656013	-0.9958699	-0.9958699	0.7608696	0.7608696	-1.836414	-1.836414	-1.221608	-1.221608	-2.020726	-2.020726	-3.658537	-3.658537	-3.341398	-3.341398	-1.251685	-1.251685	1.134415	1.134415	-1.193738	-1.193738	1	0	0
63095	60	29	1				60	11	0	22	14	-2.007426	-2.007426	-0.5702271	-0.5702271	-0.1182241	-0.1182241		-1.104638	-2.113678	-2.113678	-1.516593	-1.516593	-2.020726	-2.020726	-2.439024	-2.439024	-2.669355	-2.669355	-1.026966	-1.026966	-0.9513324	-0.9513324	-1.328697	-1.328697	1	0	0
73003	20	22	2	3	40	1	90	9	0	10	9	-0.6151079	-0.6151079	0.8160173	0.8160173	0.9041244	0.9041244	-0.615942	-0.615942	0.9932854	0.9932854	-1.309375	-1.309375	-0.5851421	-0.5851421	-0.7211539	-0.7211539	-1.182216	-1.182216	-0.352809	-0.352809	-3.338355	-3.338355	-0.6180633	-0.6180633	1	0	0
73003	60	22	2	3	48	1	60	11	0	8	9	-0.6151079	-0.6151079	0.0945166	0.0945166	0.0719971	0.0719971		-1.104638	1.472902	1.472902	-0.6603366	-0.6603366	0.1950474	0.1950474	0.2403846	0.2403846	-0.1618076	-0.1618076	-0.8022472	-0.8022472	-3.454229	-3.454229	-0.5171962	-0.5171962	1	0	0
73010	20	31	1	4	41	1	70	7	0	22	7	-2.735546	-2.735546	-2.04169	-2.04169	-1.076885	-1.076885		-1.099459	-1.037194	-1.037194	-6.480724	-6.480724	-0.3376984	-0.3376984	-1.119718	-1.119718	-1.616418	-1.616418	-1.476405	-1.476405	-2.550406	-2.550406	-2.181998	-2.181998	1	0	0
73010	60	31	1	4	58	1	70	12	0	21	7	-1.986081	-1.986081	0.128498	0.128498	0.5207189	0.5207189	0.326087	0.326087	-0.5589798	-0.5589798	-1.251089	-1.251089	-0.995321	-0.995321	-1.119718	-1.119718	-1.31791	-1.31791	-0.352809	-0.352809	-0.3951332	-0.3951332	-0.6921743	-0.6921743	1	0	0
73027	20	28	1	3	59	1	90	9	0	10	9	-1.42446	-1.42446	0.0945166	0.0945166	-0.0727207	-0.0727207	0.326087	0.326087	-0.3496403	-0.3496403	-5.035336	-5.035336	0.9752368	0.9752368	0.2403846	0.2403846	-1.765306	-1.765306	-0.352809	-0.352809	-3.477404	-3.477404	-1.549257	-1.549257	1	0	0
73027	60	28	1	3	69	1	90	11	0	16	9	-1.334532	-1.334532	0.491342	0.491342	0.867945	0.867945	0.2536232	0.2536232	-1.308873	-1.308873	-1.020913	-1.020913	0.9752368	0.9752368	0.2403846	0.2403846	0.5670554	0.5670554	-1.026966	-1.026966	-2.388181	-2.388181	-0.7290959	-0.7290959	1	0	0
73040	20	36	1	3	26	1	60	9	0	37	7	-2.414347	-2.414347	0.7567105	0.7567105	0.6704943	0.6704943	-0.1811594	-0.1811594	-1.302869	-1.302869	-1.519276	-1.519276	0.3199242	0.3199242	-0.415493	-0.415493	-1.914925	-1.914925	0.0966292	0.0966292	-2.318656	-2.318656	-1.08248	-1.08248	1	0	0
73040	60	36	1	3	37	1	70	9	0	18	7	-1.664882	-1.664882	1.156482	1.156482	1.619071	1.619071	-0.7608696	-0.7608696	-0.3995749	-0.3995749	-1.619846	-1.619846	-0.995321	-0.995321	-1.823944	-1.823944	-1.019403	-1.019403	-0.352809	-0.352809	-1.159907	-1.159907	-0.6035807	-0.6035807	1	0	0
73076	20	26	2	2	20	1	80	7	0	13	12	-1.244604	-1.244604	0.8160173	0.8160173	0.3614327	0.3614327	-0.4710145	-0.4710145	-0.0618705	-0.0618705	-1.814183	-1.814183	-0.5851421	-0.5851421	-1.682692	-1.682692	-2.494169	-2.494169	-1.701124	-1.701124	-3.060255	-3.060255	-1.223435	-1.223435	1	0	0
73076	60	26	2	2	299	1	90	10	0	21	12	0.1043165	0.1043165	0.8160173	0.8160173	0.4337916	0.4337916	0.2536232	0.2536232	0.5136691	0.5136691	0.3733173	0.3733173	0.1950474	0.1950474	-1.682692	-1.682692	0.8586006	0.8586006	-1.476405	-1.476405	-2.434531	-2.434531	-0.1795159	-0.1795159	1	0	0
73077	20	21	2	1	6	1					9																									1	0	0
73077	60	21	2	1	44	1	60	9	0	21	9	-0.6151079	-0.6151079	3.05267	3.05267	-0.3259768	-0.3259768		-1.104638	-1.596643	-1.596643	-0.684375	-0.684375	0.9752368	0.9752368	1.201923	1.201923	-0.1618076	-0.1618076	-0.352809	-0.352809	-1.553882	-1.553882	-0.4501597	-0.4501597	1	0	0
73097	20	31	1	3	50	1	60	8	0	26	12	-2.414347	-2.414347	0.64249	0.64249	0.8701947	0.8701947	0.1811594	0.1811594	-2.950053	-2.950053	-5.843781	-5.843781	-2.310566	-2.310566	-1.823944	-1.823944	-2.064179	-2.064179	-0.5775281	-0.5775281	-1.785631	-1.785631	-1.859897	-1.859897	1	0	0
73097	60	31	1	3	355	1	70	11	0	2	12	-2.521413	-2.521413	0.6996002	0.6996002	0.8701947	0.8701947	-0.1811594	-0.1811594	-0.9840595	-0.9840595	-5.039222	-5.039222	-0.3376984	-0.3376984	-1.119718	-1.119718	-1.616418	-1.616418	-1.251685	-1.251685	-1.716107	-1.716107	-1.543001	-1.543001	1	0	0
73099	20	27	2	2	7	1	80	11	0	25	9	-0.794964	-0.794964	0.527417	0.527417	-0.1812591	-0.1812591	-0.326087	-0.326087	-0.0139089	-0.0139089	-0.7084135	-0.7084135	0.1950474	0.1950474	0.2403846	0.2403846	-0.8906705	-0.8906705	-1.026966	-1.026966	-1.716107	-1.716107	-0.6222439	-0.6222439	1	0	0
73099	60	27	2	2	21	1	70	12	0	39	9	-0.5251799	-0.5251799	0.6356421	0.6356421	0.5785094	0.5785094		-1.104638	0.7534772	0.7534772	0.0608173	0.0608173	-0.5851421	-0.5851421	1.201923	1.201923	-1.327988	-1.327988	0.5460674	0.5460674	-1.577057	-1.577057	-0.1828484	-0.1828484	1	0	0
73111	20	25	2	3	47	1	60	9	0	28	12	-1.874101	-1.874101	-0.482684	-0.482684				-1.099459		-5.78224		-6.611899	-0.5851421	-0.5851421	-0.7211539	-0.7211539			-1.251685	-1.251685					1	0	0
73111	60	25	2	3	131	1					12																									1	0	0
73119	20	32	1	3	57	1																														1	0	0
73119	60	32	1	3		1																														1	0	0
73121	20	56	2	2	76	1	50	7	0	5	7		-3.463472		-2.755546		-2.745629		-1.099459		-5.78224		-6.611899	-2.310566	-2.310566	-3.232394	-3.232394	-4.601492	-4.601492	-2.150562	-2.150562		-4.238606		-3.699857	1	0	0
73121	60	56	2	2		1					7																									1	0	0
73132	20	25	2	3	21	1																														1	0	0
73136	20	36	2	3	9	1	70	9	0	10	7	-2.200214	-2.200214	-0.2712736	-0.2712736	-0.0284573	-0.0284573	-0.326087	-0.326087	-2.365569	-2.365569	-2.625545	-2.625545	-0.3376984	-0.3376984	0.9929578	0.9929578	0.0253731	0.0253731	-0.8022472	-0.8022472	-4.195828	-4.195828	-1.539237	-1.539237	1	0	0
73136	60	36	2	3	46	1	90	8	0	24	7	-2.200214	-2.200214	0.5282696	0.5282696	0.9201198	0.9201198	0.0362319	0.0362319	-4.809777	-4.809777	-3.59772	-3.59772	0.3199242	0.3199242	-1.119718	-1.119718	-0.7208955	-0.7208955	-0.8022472	-0.8022472	-2.967555	-2.967555	-1.796777	-1.796777	1	0	0
73144	20	41	1	3	93	1	60	9	0	12	7	-3.056745	-3.056745	0.0713878	0.0713878	0.9201198	0.9201198		-1.099459	0.5568544	0.5568544	-6.078444	-6.078444	-0.995321	-0.995321	-1.823944	-1.823944	-2.959702	-2.959702	-0.1280899	-0.1280899	-1.971031	-1.971031	-1.642676	-1.642676	1	0	0
73144	60	41	1	3	219	1	70	7	0	24	7	-1.343683	-1.343683	-0.2712736	-0.2712736	1.269596	1.269596		-1.104638	0.8756642	0.8756642	-2.625545	-2.625545	-0.995321	-0.995321	-1.119718	-1.119718	-1.765672	-1.765672	-0.352809	-0.352809	-2.94438	-2.94438	-0.9571579	-0.9571579	1	0	0
73151	20	28	2	2	74	1	70	6	0	23	3	-0.7249683	-0.7249683	0.5017762	0.5017762	1.191912	1.191912	-0.326087	-0.326087	-1.279821	-1.279821	-1.780312	-1.780312	-1.981735	-1.981735	-4.523809	-4.523809	-2.715458	-2.715458	-0.8022472	-0.8022472	-2.48088	-2.48088	-1.117105	-1.117105	1	0	0
73151	60	28	2	2		1	80	10	0	4	3	-0.851711	-0.851711	0.901421	0.901421	0.6404412	0.6404412	-0.0362319	-0.0362319	-0.2025749	-0.2025749	-1.376155	-1.376155	-0.3302892	-0.3302892	-0.952381	-0.952381	-0.6634747	-0.6634747	0.0966292	0.0966292	-1.947856	-1.947856	-0.5217764	-0.5217764	1	0	0
73152	20	20	2	3	98	1	80	10	0	1	5	-0.7249683	-0.7249683	0.9458259	0.9458259	0.9345588	0.9345588	-0.326087	-0.326087	-0.7017866	-0.7017866	-1.80918	-1.80918	0.2201928	0.2201928	-0.952381	-0.952381	0.0205198	0.0205198	-1.476405	-1.476405	-3.570104	-3.570104	-0.9152165	-0.9152165	1	0	0
73152	60	20	2	3		1	70	12	0	21	5	-0.4714829	-0.4714829	1.167851	1.167851	0.2360294	0.2360294	0.0362319	0.0362319	-0.2288492	-0.2288492	-1.448326	-1.448326	-0.8807711	-0.8807711	-2.142857	-2.142857	0.8413132	0.8413132	-0.1280899	-0.1280899	-2.66628	-2.66628	-0.4249718	-0.4249718	1	0	0
83014	20	27	1	2	46	1	80	12	0	12	12	-1.42446	-1.42446	0.7077922	0.7077922	-0.4345152	-0.4345152	0.326087	0.326087	0.3697842	0.3697842	-1.958413	-1.958413	1.755426	1.755426	-1.682692	-1.682692	-1.327988	-1.327988	-0.8022472	-0.8022472	-1.924681	-1.924681	-0.866421	-0.866421	1	0	0
83014	60	27	1	2	103	1	80	12	0	1	12	-1.064748	-1.064748	1.068543	1.068543	1.302098	1.302098	0.1086956	0.1086956	-0.1577938	-0.1577938	-0.4199519	-0.4199519	0.9752368	0.9752368	-0.7211539	-0.7211539	-0.744898	-0.744898	-0.352809	-0.352809	-0.3256084	-0.3256084	-0.2350611	-0.2350611	1	0	0
83023	20	39	1	2	3	1	80	8	0	22	9	-1.879015	-1.879015	0.0142776	0.0142776	0.2211682	0.2211682	-0.7608696	-0.7608696	-1.196599	-1.196599	-2.055649	-2.055649	-0.3376984	-0.3376984	-0.415493	-0.415493	-3.108955	-3.108955	-1.476405	-1.476405	-1.553882	-1.553882	-1.394098	-1.394098	1	0	0
83023	60	39	1	2	34	1	80	12	0	17	9	-1.664882	-1.664882	0.64249	0.64249	1.169745	1.169745	-0.1086956	-0.1086956	-0.1339001	-0.1339001	-1.284613	-1.284613	0.3199242	0.3199242	-1.119718	-1.119718	-1.168657	-1.168657	-1.026966	-1.026966	-0.9976825	-0.9976825	-0.6713229	-0.6713229	1	0	0
83064	20	47	1	3	48	1	30				5																									1	0	0
83064	60	47	1	3		1					5																									1	0	0
83073	20	25	1	1	84	1	70	11	0	29	15	-2.75	-2.75	-2.925147	-2.925147	-3.835312	-3.835312	-0.0362319	-0.0362319	-3.222736	-3.222736	-4.060841	-4.060841	-0.8660253	-0.8660253	-3.658537	-3.658537	-1.056452	-1.056452	-1.026966	-1.026966	-1.878331	-1.878331	-2.171944	-2.171944	1	0	0
83073	60	25	1	1	228	1	70	11	0	15	15	-2.378713	-2.378713	-1.327166	-1.327166	-2.338152	-2.338152	-0.2536232	-0.2536232	-3.315157	-3.315157	-0.7422566	-0.7422566	-1.443375	-1.443375	-3.658537	-3.658537	-0.3844086	-0.3844086	-1.026966	-1.026966	-2.179606	-2.179606	-1.482471	-1.482471	1	0	0
83079	20	24	2	2	35	1	50	6	0	31	8		-3.463472	-0.0137085	-0.0137085	0.1081766	0.1081766		-1.099459		-5.78224		-6.611899	-2.145521	-2.145521	-3.605769	-3.605769	-3.07726	-3.07726	-1.476405	-1.476405	-3.40788	-3.40788		-2.97149	1	0	0
83079	60	24	2	2		1	60	10	0	25	8	-1.604317	-1.604317	0.7438672	0.7438672	0.867945	0.867945	-0.615942	-0.615942		-3.358856		-3.967775	0.1950474	0.1950474	-3.605769	-3.605769	-0.5991254	-0.5991254	-1.476405	-1.476405	-3.593279	-3.593279		-1.724231	1	0	0
83100	20	24	2	4	8	1	70	12	0	8	11	-0.5251799	-0.5251799	0.9963925	0.9963925	0.6870478	0.6870478	-0.1086956	-0.1086956	0.7534772	0.7534772	1.358894	1.358894	0.1950474	0.1950474	-0.7211539	-0.7211539	-0.5991254	-0.5991254	-0.8022472	-0.8022472	-3.31518	-3.31518	-0.2859551	-0.2859551	1	0	0
83100	60	24	2	4	124	1	70	12	0	14	11	4.780576	4.780576	0.6356421	0.6356421	0.3614327	0.3614327	-0.1811594	-0.1811594	1.472902	1.472902	1.527164	1.527164	0.9752368	0.9752368	1.201923	1.201923	0.8586006	0.8586006	-1.026966	-1.026966	-2.063731	-2.063731	0.7558852	0.7558852	1	0	0
83110	20	28	1	4	74	1	80	11	0	13	11	-0.8848921	-0.8848921	0.4191919	0.4191919	0.9041244	0.9041244	-0.1086956	-0.1086956	-0.0139089	-0.0139089	-0.4920673	-0.4920673	-2.145521	-2.145521	-3.605769	-3.605769	-1.911079	-1.911079	-1.476405	-1.476405	-3.08343	-3.08343	-0.9000154	-0.9000154	1	0	0
83110	60	28	1	4		1	80				11																									1	0	0
93005	20	30	1	3	76	1	50	2	0	17	6		-3.463472		-2.755546		-2.745629		-1.099459		-5.78224		-6.611899		-2.409502		-4.396842		-4.999661		-2.454413		-4.238606		-3.78761	1	0	0
93005	60	30	1	3	104	1	60	9	0	26	6		-3.457866	0.5373002	0.5373002	0.0032763	0.0032763	-0.5434783	-0.5434783	-1.057019	-1.057019		-3.967775	-1.069045	-1.069045	-1.201031	-1.201031	-2.401501	-2.401501	-1.251685	-1.251685	-2.689456	-2.689456		-1.819377	1	0	0
93024	20	32	1	1	40	1																														1	0	0
93024	60	32	1	1		1																														1	0	0
93039	20	41	1	2	15	1	70	7	0	6	0		-3.463472	0.0044405	0.0044405	-4.729159	-4.729159	-0.326087	-0.326087		-5.78224		-6.611899	-0.5345224	-0.5345224	-2.231959	-2.231959	-4.277674	-4.277674	-1.251685	-1.251685	-1.692932	-1.692932		-3.180283	1	0	0
93039	60	41	1	2	23	1	50	11	0	22	0		-3.457866		-1.813739		-2.16393		-1.104638		-3.358856		-3.967775	-0.5345224	-0.5345224	-1.201031	-1.201031	-4.840525	-4.840525	-0.5775281	-0.5775281	-3.245655	-3.245655		-2.67963	1	0	0
93042	20	32	1	3	32	1																														1	0	0
93052	20	26	2	1	59	1	50	7	0	36	7		-3.463472		-2.755546		-2.745629		-1.099459		-5.78224		-6.611899	-0.5851421	-0.5851421	-2.644231	-2.644231	-2.202624	-2.202624	-1.701124	-1.701124		-4.238606		-3.343819	1	0	0
93052	60	26	2	1	138	1	60	8	0	24	7	-0.9748201	-0.9748201	-1.637085	-1.637085				-1.104638	-1.117026	-1.117026		-3.967775	1.755426	1.755426	-0.7211539	-0.7211539	-1.911079	-1.911079	-0.8022472	-0.8022472	-3.546929	-3.546929			1	0	0
93056	20	32	1	3	59	1	70	7	0	27	2	-0.768453	-0.768453	1.203375	1.203375	0.6949399	0.6949399	-0.1811594	-0.1811594	-2.608805	-2.608805		-6.611899	-0.5345224	-0.5345224	-1.201031	-1.201031	-3.339587	-3.339587	-1.251685	-1.251685	-1.739282	-1.739282		-1.921319	1	0	0
93056	60	32	1	3		1	80	5	0	11	2	-0.6673408	-0.6673408	-0.4840142	-0.4840142	0.1124863	0.1124863	0.0362319	0.0362319	0.4947672	0.4947672	-4.281975	-4.281975	0	0	-1.201031	-1.201031	-2.401501	-2.401501	-0.352809	-0.352809	-1.368482	-1.368482	-1.095388	-1.095388	1	0	0
103027	20	28	1	3	43	1	80	6.5	0	10	3		-3.463472	0.9902309	0.9902309	0.7507353	0.7507353	0.4710145	0.4710145	-1.411193	-1.411193	-1.939088	-1.939088	1.321157	1.321157	0.2380952	0.2380952	-0.8002736	-0.8002736	-0.1280899	-0.1280899	-0.5805332	-0.5805332		-0.9315208	1	0	0
103027	60	28	1	3	19	1	90	11	0	6	3	-1.992395	-1.992395	0.9902309	0.9902309	0.7139706	0.7139706	0.4710145	0.4710145	-0.3339464	-0.3339464	-1.838048	-1.838048	0.7706747	0.7706747	1.428571	1.428571	-0.6634747	-0.6634747	-0.1280899	-0.1280899	-0.5341831	-0.5341831	-0.5797547	-0.5797547	1	0	0
103030	20	43	2	3	25	1	80	12	0	25	2	-1.577351	-1.577351	0.4484902	0.4484902	-0.3607572	-0.3607572	-0.615942	-0.615942	-0.2630819	-0.2630819	-0.8131517	-0.8131517	0	0	-0.1701031	-0.1701031	0.0375235	0.0375235	-0.352809	-0.352809	-1.159907	-1.159907	-0.5106139	-0.5106139	1	0	0
103030	60	43	2	3	26	1	90	12	0	21	2	-1.172902	-1.172902	-1.105684	-1.105684	-0.9796141	-0.9796141	-1.123188	-1.123188	-0.7683147	-0.7683147	-1.025963	-1.025963	-0.5345224	-0.5345224	-1.201031	-1.201031	0.412758	0.412758	-0.1280899	-0.1280899	-1.692932	-1.692932	-0.6772615	-0.6772615	1	0	0
103036	20	27	1	3	97	1	90	12	0	8	11	0.3741007	0.3741007	-0.4105339	-0.4105339	-1.483719	-1.483719	-0.3985507	-0.3985507	0.7534772	0.7534772	0.0608173	0.0608173	-0.5851421	-0.5851421	1.201923	1.201923	-0.3075802	-0.3075802	0.9955056	0.9955056	-2.086906	-2.086906	-0.144714	-0.144714	1	0	0
103036	60	27	1	3	99	1	90	12	0	3	11	0.4640288	0.4640288	0.0223665	0.0223665	-0.6877713	-0.6877713	0.2536232	0.2536232	1.760671	1.760671	1.238702	1.238702	0.9752368	0.9752368	-0.7211539	-0.7211539	2.316327	2.316327	1.444944	1.444944	-0.8818076	-0.8818076	0.7512703	0.7512703	1	0	0
103039	20	42	1	3	20	1	70	10.5	0	26	4	-1.274014	-1.274014	0.759325	0.759325	0.4037131	0.4037131		-1.099459	-0.1548178	-0.1548178	-1.643116	-1.643116	0	0	-0.685567	-0.685567	-2.401501	-2.401501	-0.5775281	-0.5775281	-1.020858	-1.020858	-0.8112894	-0.8112894	1	0	0
103039	60	42	1	3	25	1	70	12	0	18	4	-1.172902	-1.172902	0.1820604	0.1820604	-0.5063706	-0.5063706	-0.9057971	-0.9057971	-1.309636	-1.309636	-2.643328	-2.643328	-0.5345224	-0.5345224	-1.201031	-1.201031	-1.838649	-1.838649	-0.8022472	-0.8022472	-1.298957	-1.298957	-1.153484	-1.153484	1	0	0
103045	20	41	1	3	43	1	80	7.5	0	19	2		-3.463472	-1.016874	-1.016874	-3.418638	-3.418638	0.0362319	0.0362319	-3.474919	-3.474919	-3.877634	-3.877634	-0.5345224	-0.5345224	-0.685567	-0.685567	-2.964353	-2.964353	-1.251685	-1.251685	-1.461182	-1.461182		-2.338875	1	0	0
103045	60	41	1	3	44	1	70	3	0	24	2		-3.457866		-1.813739		-2.16393		-1.104638	-2.392277	-2.392277		-3.967775	-1.603567	-1.603567	-2.231959	-2.231959		-4.313665	-1.925843	-1.925843		-3.760102		-2.725795	1	0	0
103077	20	49	1	3	51	1	70	8.5	0	23	0		-3.463472		-2.755546		-2.745629	0.1811594	0.1811594		-5.78224		-6.611899	-1.069045	-1.069045	-2.231959	-2.231959	-5.21576	-5.21576	-1.476405	-1.476405	-1.762457	-1.762457		-3.382853	1	0	0
103077	60	49	1	3	41	1	70	9	0	18	0		-3.457866		-1.813739		-2.16393	-0.5434783	-0.5434783		-3.358856		-3.967775	-1.069045	-1.069045	-1.716495	-1.716495	-3.15197	-3.15197	-0.5775281	-0.5775281	-1.924681	-1.924681		-2.303439	1	0	0
103080	20	34	1	3	1	1	70	10	0	18	7	-2.735546	-2.735546	-0.4997144	-0.4997144	0.6704943	0.6704943	0.3985507	0.3985507	-0.1870351	-0.1870351	-2.592021	-2.592021	-1.652944	-1.652944	-1.823944	-1.823944	-1.765672	-1.765672	-1.476405	-1.476405	-0.2792583	-0.2792583	-1.118818	-1.118818	1	0	0
103108	20	45	1	2	13	1	90	8.5	0	7	2	-1.9818	-1.9818	-3.858792	-3.858792	-3.200218	-3.200218	-0.9782609	-0.9782609		-5.78224		-6.611899	-0.5345224	-0.5345224	-1.716495	-1.716495	-4.090056	-4.090056	-0.1280899	-0.1280899	-1.391657	-1.391657		-2.939406	1	0	0
103108	60	45	1	2	20	1	90	11	0	8	2		-3.457866	-0.8836589	-0.8836589	-1.198034	-1.198034	-1.775362	-1.775362	0.350415	0.350415	-1.15365	-1.15365	-1.069045	-1.069045	0.8608248	0.8608248	0.9756098	0.9756098	0.9955056	0.9955056	-1.414832	-1.414832		-0.593208	1	0	0
103114	20	38	2	3	90	1	80	9	0	17	0		-3.463472	-1.372114	-1.372114	-1.125228	-1.125228	-1.992754	-1.992754		-5.78224		-6.611899	-1.603567	-1.603567	-1.716495	-1.716495	-1.838649	-1.838649	-1.251685	-1.251685	-1.739282	-1.739282		-2.741987	1	0	0
103114	60	38	2	3	131	1	80	11	0	5	0		-3.457866	-4.702487	-4.702487	-4.365126	-4.365126	-0.9057971	-0.9057971		-3.358856		-3.967775	-1.603567	-1.603567	-2.231959	-2.231959	-1.651032	-1.651032	-0.352809	-0.352809	-1.924681	-1.924681		-2.405853	1	0	0
103130	20	44	1	3	40	1	90	12	0	5	12	0.1552463	0.1552463	1.156482	1.156482	1.169745	1.169745	0.1811594	0.1811594	-1.302869	-1.302869	-0.7482401	-0.7482401	0.3199242	0.3199242	-0.415493	-0.415493	-1.765672	-1.765672	0.0966292	0.0966292	-1.530707	-1.530707	-0.4915623	-0.4915623	1	0	0
103130	60	44	1	3	126	1	90	11	0	2	12	-0.5942184	-0.5942184	0.4140491	0.4140491	0.9201198	0.9201198	0.3985507	0.3985507	-2.312433	-2.312433	-1.15052	-1.15052	1.635169	1.635169	-0.415493	-0.415493	-1.019403	-1.019403	0.0966292	0.0966292	-1.507532	-1.507532	-0.7275491	-0.7275491	1	0	0
103131	20	42	1	3	7	1	90	11	0	21	0		-3.463472	-1.150089	-1.150089	-0.9068074	-0.9068074	-0.9782609	-0.9782609	-0.5517864	-0.5517864	-2.558204	-2.558204	-1.069045	-1.069045	-0.685567	-0.685567	-1.838649	-1.838649	0.3213483	0.3213483	-1.785631	-1.785631		-1.363105	1	0	0
103131	60	42	1	3	30	1	90	12	0	3	0		-3.457866	-0.0843695	-0.0843695	0.3673098	0.3673098	-1.050725	-1.050725	0.9278239	0.9278239	0.1657799	0.1657799	-1.069045	-1.069045	-0.685567	-0.685567	1.538462	1.538462	0.0966292	0.0966292	-1.438007	-1.438007		-0.2532135	1	0	0
103166	20	27	1	3	5	1	90	11	0	8	10	0.4640288	0.4640288	0.7077922	0.7077922	0.144356	0.144356	0.1086956	0.1086956	0.0340528	0.0340528	1.022356	1.022356	-0.5851421	-0.5851421	0.2403846	0.2403846	0.1297376	0.1297376	-0.8022472	-0.8022472	-0.4183082	-0.4183082	0.1069617	0.1069617	1	0	0
103166	60	27	1	3	38	1	90	11	0	3	10	1.093525	1.093525	1.068543	1.068543	0.7955861	0.7955861	-0.0362319	-0.0362319	0.7055156	0.7055156	1.382933	1.382933	2.535616	2.535616	1.201923	1.201923	1.587463	1.587463	0.0966292	0.0966292	-0.1170338	-0.1170338	0.7101371	0.7101371	1	0	0
103168	20	35	2	3	92	1	80	12	0	20	7	-1.771949	-1.771949	-1.185037	-1.185037	-4.871193	-4.871193	-0.615942	-0.615942	-3.268863	-3.268863	-1.485753	-1.485753	-0.995321	-0.995321	-0.415493	-0.415493	-1.31791	-1.31791	0.3213483	0.3213483	-2.434531	-2.434531	-1.623222	-1.623222	1	0	0
103168	60	35	2	3	179	1	90	11	0	29	7	-1.771949	-1.771949	-0.9565963	-0.9565963	-3.772841	-3.772841	0.0362319	0.0362319	-3.587673	-3.587673	-3.262487	-3.262487	-0.3376984	-0.3376984	-0.415493	-0.415493	1.219403	1.219403	-0.1280899	-0.1280899	-1.692932	-1.692932	-1.448556	-1.448556	1	0	0
103179	20	29	2	2	15	1	80	11	0	10	5	-0.851711	-0.851711	0.5905861	0.5905861	0.2360294	0.2360294	-0.2536232	-0.2536232	-1.279821	-1.279821	-1.130774	-1.130774	-1.431253	-1.431253	-2.142857	-2.142857	-0.8002736	-0.8002736	-1.701124	-1.701124	-1.600232	-1.600232	-0.8688284	-0.8688284	1	0	0
103179	60	29	2	2	227	1	90	11	0	17	5	-1.105196	-1.105196	0.857016	0.857016	0.7507353	0.7507353	0.2536232	0.2536232	-0.5441408	-0.5441408	-0.9864319	-0.9864319	-1.431253	-1.431253	-2.142857	-2.142857	-0.1162791	-0.1162791	-0.352809	-0.352809	-0.8354575	-0.8354575	-0.3920549	-0.3920549	1	0	0
123005	20	45	1	2	5	1	60	9	0	36	0		-3.463472	0.1820604	0.1820604	0.2216964	0.2216964		-1.099459		-5.78224		-6.611899	0	0	-2.231959	-2.231959	-3.527205	-3.527205	-0.352809	-0.352809	-3.08343	-3.08343		-2.827397	1	0	0
123005	60	45	1	2	21	1	60	3	0	22	0		-3.457866		-1.813739		-2.16393		-1.104638		-3.358856		-3.967775	-1.603567	-1.603567	-2.231959	-2.231959	-4.090056	-4.090056	-1.026966	-1.026966	-3.384705	-3.384705		-2.659382	1	0	0
123015	20	29	2	3	9	1	60	9	0	30	6	-1.358682	-1.358682	-0.874778	-0.874778	-1.786029	-1.786029	-0.5434783	-0.5434783		-5.78224		-6.611899	-0.3302892	-0.3302892	-2.142857	-2.142857	-1.21067	-1.21067	-1.251685	-1.251685	-3.523754	-3.523754		-2.633667	1	0	0
123015	60	29	2	3	24	1	80	5	0	7	6	-0.7249683	-0.7249683	0.6793961	0.6793961	0.2360294	0.2360294	-0.3985507	-0.3985507		-3.358856		-3.967775	-0.8807711	-0.8807711	-4.523809	-4.523809	-1.757866	-1.757866	-1.476405	-1.476405	-3.477404	-3.477404		-1.788195	1	0	0
123020	20	44	1	3	2	1	60	6	0	26	0		-3.463472	-0.0843695	-0.0843695	-1.161631	-1.161631		-1.099459					-2.13809	-2.13809	-2.231959	-2.231959	-4.277674	-4.277674	-1.476405	-1.476405	-3.36153	-3.36153			1	0	0
123020	60	44	1	3	22	1	60	11	0	20	0		-3.457866	-0.6172291	-0.6172291	0.0032763	0.0032763		-1.104638		-3.358856		-3.967775	-0.5345224	-0.5345224	-2.231959	-2.231959	-2.776736	-2.776736	-0.8022472	-0.8022472	-1.808807	-1.808807		-2.059908	1	0	0
123021	20	48	2	4	100	1	70	7	0	26	0		-3.463472	-1.238899	-1.238899	-0.8704041	-0.8704041	0.0362319	0.0362319		-5.78224		-6.611899	0	0	-1.716495	-1.716495	-3.15197	-3.15197	-0.5775281	-0.5775281	-3.36153	-3.36153		-3.000411	1	0	0
123021	60	48	2	4	144	1	90	5	0	9	0		-3.457866	0.3152753	0.3152753	0.80415	0.80415	-0.0362319	-0.0362319	-3.005774	-3.005774		-3.967775	0	0	-2.231959	-2.231959	-1.651032	-1.651032	-1.251685	-1.251685	-2.689456	-2.689456		-1.932984	1	0	0
123024	20	48	1	4	14	1	60	4	0	24	12	-2.200214	-2.200214	-1.92747	-1.92747	-0.6275586	-0.6275586	-0.615942	-0.615942	-2.471838	-2.471838	-6.883004	-6.883004	-1.652944	-1.652944	-1.119718	-1.119718	-1.765672	-1.765672	-0.1280899	-0.1280899	0.0220161	0.0220161	-1.83804	-1.83804	1	0	0
123024	60	48	1	4	164	1	70	12	0	7	12	-1.664882	-1.664882	-0.385494	-0.385494	0.2710934	0.2710934	-0.1086956	-0.1086956	-3.534538	-3.534538	-1.184043	-1.184043	-0.3376984	-0.3376984	-1.823944	-1.823944	-0.2731343	-0.2731343	-0.5775281	-0.5775281	-1.345307	-1.345307	-1.079579	-1.079579	1	0	0
123030	60				2																															1	0	0
123040	20	35	1	3	33																															1	0	0
123040	60	35	1	3		1	70	7	0	9	1	-1.779575	-1.779575	0.5817052	0.5817052	0.4037131	0.4037131	-0.1086956	-0.1086956		-3.358856		-3.967775	-1.069045	-1.069045	-1.716495	-1.716495	-2.401501	-2.401501	-0.5775281	-0.5775281	-3.639629	-3.639629		-1.904019	1	0	0
143031	20	39	1	2	52	1	60	4	0	39	3	-1.476239	-1.476239	1.380995	1.380995	0.8405533	0.8405533		-1.099459	-1.526164	-1.526164	-0.6003405	-0.6003405	-0.5345224	-0.5345224	-1.201031	-1.201031	-2.776736	-2.776736	-1.925843	-1.925843	-2.75898	-2.75898	-1.244191	-1.244191	1	0	0
143031	60	39	1	2		1	60	11	0	16	3	-0.9706774	-0.9706774	0.2708703	0.2708703	0.5857299	0.5857299		-1.104638	0.2421508	0.2421508	-1.877208	-1.877208	0	0	-1.201031	-1.201031	-2.964353	-2.964353	-1.026966	-1.026966	-1.507532	-1.507532	-0.9595357	-0.9595357	1	0	0
143032	20	42	2	2	3	1					2																									1	0	0
143032	60	42	2	2		1					2																									1	0	0
143055	20	25	2	2	53	1	80	11	0	7	7	-1.42446	-1.42446	0.8881674	0.8881674	0.8317655	0.8317655	0.1811594	0.1811594	0.3697842	0.3697842	-1.621875	-1.621875	0.9752368	0.9752368	-0.7211539	-0.7211539	-0.4533528	-0.4533528	-1.476405	-1.476405	-3.523754	-3.523754	-0.908762	-0.908762	1	0	0
143055	60	25	2	2	143	1	90	11	0	16	7	-1.694245	-1.694245	1.176768	1.176768	-0.1812591	-0.1812591	0.1086956	0.1086956	0.1779377	0.1779377	-1.261298	-1.261298	1.755426	1.755426	1.201923	1.201923	0.5670554	0.5670554	-1.251685	-1.251685	-3.08343	-3.08343	-0.7559888	-0.7559888	1	0	0
143070	20	29	1	3	1	1	60	9	0	23	13	-3.492574	-3.492574	-0.4861228	-0.4861228	-1.873516	-1.873516		-1.099459	-9.045286	-9.045286		-6.611899	-1.443375	-1.443375	-3.658537	-3.658537	-2.803763	-2.803763	-2.6	-2.6	-2.48088	-2.48088		-3.526778	1	0	0
143070	60	29	1	3		1	50				13																									1	0	0
143071	20	28	1	4	9	1	50				3																									1	0	0
143071	60	28	1	4		1	40				3																									1	0	0
153007	60				98																															1	0	0
153014	60				63																															1	0	0
163002	60				152																															1	0	0
173002	60				106																															1	0	0
173022	60				30																															1	0	0
173051	60				71																															1	0	0
173052	60				145																															1	0	0
173054	60				46																															1	0	0
183001	60				31																															1	0	0
183029	60				29																															1	0	0
193004	60				62																															1	0	0
10006	40	17	2	4	6		70	7	0	18	7	-1.244604	-1.244604	-0.7712843	-0.7712843	-0.2536179	-0.2536179	-7.51634	-7.51634	-1.117026	-1.117026	-3.73726	-3.73726	-0.5851421	-0.5851421	-0.7211539	-0.7211539	-2.494169	-2.494169	-1.925843	-1.925843	-2.434531	-2.434531	-1.683236	-1.683236	0	1	0
10010	40	26	2	4	18		90	9	0	13	14	-2.378713	-2.378713	-0.6543314	-0.6543314	-1.615385	-1.615385	-2.287582	-2.287582	-2.2061	-2.2061	-0.594764	-0.594764	-0.8660253	-0.8660253	-2.439024	-2.439024	-0.6532258	-0.6532258	-1.026966	-1.026966	-1.669757	-1.669757	-1.208048	-1.208048	0	1	0
10011	40	43	1	4	7		50	6	0	36	10	-2.093148	-2.093148	0.3569389	0.3569389	1.768847	1.768847	-0.9803922	-0.9803922	-2.259299	-2.259299	-3.49715	-3.49715	-0.3376984	-0.3376984	-1.119718	-1.119718	-2.51194	-2.51194	-0.8022472	-0.8022472	-2.80533	-2.80533	-1.613278	-1.613278	0	1	0
10012	40	25	1	4	3		90	7	0	15	7	-0.705036	-0.705036	0.9603174	0.9603174	0.867945	0.867945	0.3267974	0.3267974	-4.810072	-4.810072	-1.742067	-1.742067	-1.365332	-1.365332	-0.7211539	-0.7211539	-0.4533528	-0.4533528	-1.026966	-1.026966	-1.183082	-1.183082	-1.125806	-1.125806	0	1	0
10016	40	34	1	4	6		60	4	0	43	6		-3.424129		-5.189447		-4.41327	-7.51634	-7.51634		-7.05048		-6.348468	2.13809	2.13809	-1.201031	-1.201031	-0.9005628	-0.9005628	-0.8022472	-0.8022472	-3.31518	-3.31518		-3.330303	0	1	0
10018	40	38	2	4	76		50	3	0	38	4		-3.424129		-5.189447		-4.41327		-20.13469		-7.05048		-6.348468	-2.13809	-2.13809	-2.231959	-2.231959	-2.589118	-2.589118	-1.701124	-1.701124	-3.523754	-3.523754		-3.679804	0	1	0
10029	40	38	2	4	14		50	0.8	0	36	4	-2.082912	-2.082912	-0.7504441	-0.7504441	-3.564252	-3.564252		-20.13469	-1.742692	-1.742692	-3.111513	-3.111513	-2.13809	-2.13809	-2.231959	-2.231959	-2.401501	-2.401501	-1.701124	-1.701124	-2.225956	-2.225956	-1.927881	-1.927881	0	1	0
10030	40	39	1	4	40		50	6	0	23	3	-2.184024	-2.184024	-2.437833	-2.437833	-2.217328	-2.217328	-10.78431	-10.78431		-7.05048		-6.348468	-1.603567	-1.603567	-1.201031	-1.201031	-4.465291	-4.465291	-1.026966	-1.026966	-1.275782	-1.275782		-3.084824	0	1	0
10044	40	40	1	4	11		50	6	0	8	10	-1.664882	-1.664882	-0.3283838	-0.3283838	-0.9770344	-0.9770344		-20.13469	-1.727949	-1.727949	-3.430104	-3.430104	-0.995321	-0.995321	-3.232394	-3.232394	-3.70597	-3.70597	-0.1280899	-0.1280899	0.8099651	0.8099651	-1.312467	-1.312467	0	1	0
10046	40	30	1	4	13		60	10	0	10	15	-1.431884	-1.431884	1.489428	1.489428	1.024925	1.024925	0.9803922	0.9803922	1.005464	1.005464	0.7506413	0.7506413	-1.227881	-1.227881	1.573034	1.573034	-0.030012	-0.030012	-0.352809	-0.352809	-0.5573581	-0.5573581	0.0801523	0.0801523	0	1	0
10047	40	40	1	4	16		60	6	0	25	11	-1.45075	-1.45075	0.64249	0.64249	0.7204193	0.7204193	-6.862745	-6.862745	-2.365569	-2.365569	-1.519276	-1.519276	2.292792	2.292792	-0.415493	-0.415493	-1.019403	-1.019403	-0.5775281	-0.5775281	-1.461182	-1.461182	-0.9640316	-0.9640316	0	1	0
10051	40	45	1	4	21		60	4	0	10	11	-1.343683	-1.343683	-0.4997144	-0.4997144	0.3709436	0.3709436	-8.823529	-8.823529	-1.781084	-1.781084	-4.30171	-4.30171	-0.995321	-0.995321	-1.119718	-1.119718	-2.51194	-2.51194	-1.251685	-1.251685	-1.507532	-1.507532	-1.595252	-1.595252	0	1	0
10054	40	31	1	4	38		90	7	0	20	13	-3.171015	-3.171015	0.2001031	0.2001031	0.0039039	0.0039039	-0.9803922	-0.9803922	-6.488681	-6.488681	-6.175988	-6.175988	-1.227881	-1.227881	-2.921348	-2.921348	-2.671068	-2.671068	-1.251685	-1.251685	-1.855156	-1.855156	-2.688949	-2.688949	0	1	0
10055	40	45	2	4	11		60	10	0	43	6	-0.1617796	-0.1617796	-0.6616341	-0.6616341	-0.9796141	-0.9796141	-8.823529	-8.823529	0.5308553	0.5308553	-1.451585	-1.451585	-0.5345224	-0.5345224	-0.685567	-0.685567	-1.275797	-1.275797	-0.8022472	-0.8022472	-3.013905	-3.013905	-0.8743854	-0.8743854	0	1	0
10058	40	32	2	4	115		70	7	0	9	4	-1.779575	-1.779575	0.759325	0.759325	0.7313433	0.7313433	-6.862745	-6.862745	-0.4074341	-0.4074341	-1.34518	-1.34518	-0.5345224	-0.5345224	-1.201031	-1.201031	-3.15197	-3.15197	-1.251685	-1.251685	-2.341831	-2.341831	-1.191543	-1.191543	0	1	0
10059	40	40	1	4	44		50	4	0	30	8	-2.949679	-2.949679	-1.584809	-1.584809	-0.1782327	-0.1782327	-21.89542	-21.89542	-1.887354	-1.887354	-7.184713	-7.184713	-0.3376984	-0.3376984	-1.119718	-1.119718	-3.407463	-3.407463	-1.251685	-1.251685	-2.411356	-2.411356	-2.496721	-2.496721	0	1	0
10061	40	32	1	4	141		60	6	0	9	9	-2.949679	-2.949679	-0.2141633	-0.2141633	-0.0783824	-0.0783824	-1.633987	-1.633987	-8.36982	-8.36982	-3.79886	-3.79886	0.3199242	0.3199242	-1.823944	-1.823944	-2.51194	-2.51194	-1.026966	-1.026966	-2.689456	-2.689456	-2.686624	-2.686624	0	1	0
10062	40	28	1	0	9		60	7	0	31	12	-0.6151079	-0.6151079	0.4191919	0.4191919	0.54233	0.54233	-10.13072	-10.13072	-0.63741	-0.63741	-1.886298	-1.886298	2.535616	2.535616	0.2403846	0.2403846	-1.911079	-1.911079	-1.701124	-1.701124	-1.646582	-1.646582	-0.9896049	-0.9896049	0	1	0
10066	40	46	1	4	13		60	6	0	30	11	-2.200214	-2.200214	-1.185037	-1.185037	0.4208687	0.4208687	-6.862745	-6.862745	-0.293305	-0.293305	-1.418706	-1.418706	-1.652944	-1.652944	-1.823944	-1.823944	-2.661194	-2.661194	-1.026966	-1.026966	-3.12978	-3.12978	-1.389031	-1.389031	0	1	0
10067	40	27	2	4	77		50		1		4		-3.424129		-5.189447		-4.41327		-20.13469		-7.05048		-6.348468		-2.638993		-4.032105		-5.262667		-2.127681		-4.529455		-4.19303	0	1	0
10072	40	50	1	4	10		50	7	0	34	9	-2.842613	-2.842613		-5.189447		-4.41327		-20.13469		-7.05048		-6.348468	-0.3376984	-0.3376984	-1.823944	-1.823944	-2.661194	-2.661194	-1.026966	-1.026966	-1.414832	-1.414832		-3.268239	0	1	0
10073	40	43	2	4	50		60	8	0	31	3		-3.424129		-5.189447		-4.41327		-20.13469		-7.05048		-6.348468	-0.5345224	-0.5345224	-0.685567	-0.685567	-5.778612	-5.778612	-1.251685	-1.251685	-4.311703	-4.311703		-4.120805	0	1	0
10080	40	42	1	4	9		60	10	0	20	10	-2.093148	-2.093148	-0.1570531	-0.1570531	-0.777334	-0.777334	-4.248366	-4.248366	-0.8246546	-0.8246546	-1.686892	-1.686892	-0.3376984	-0.3376984	-1.119718	-1.119718	-2.362687	-2.362687	-0.8022472	-0.8022472	-1.229432	-1.229432	-1.183282	-1.183282	0	1	0
10087	40	37	1	4	13		60	5	0	28	7	-3.270878	-3.270878	-2.098801	-2.098801	-1.076885	-1.076885	-2.941176	-2.941176	-3.534538	-3.534538		-6.348468	-2.310566	-2.310566	-1.119718	-1.119718	-2.959702	-2.959702	-1.925843	-1.925843	0.0915413	0.0915413		-2.441966	0	1	0
10088	40	25	1	4	18		80	9	0	26	9	-1.514388	-1.514388	-0.4105339	-0.4105339	-0.0365412	-0.0365412	-4.901961	-4.901961	-1.452758	-1.452758	-2.679567	-2.679567	-0.5851421	-0.5851421	-1.682692	-1.682692	-2.348397	-2.348397	-1.251685	-1.251685	-1.901506	-1.901506	-1.42148	-1.42148	0	1	0
10089	40	30	1	4	5		60	6	0	10	2	-1.577351	-1.577351	-0.4396092	-0.4396092	-1.452858	-1.452858	-1.633987	-1.633987	0.2060628	0.2060628	-0.4088104	-0.4088104	-0.5345224	-0.5345224	-1.201031	-1.201031	-2.026266	-2.026266	0.0966292	0.0966292	-3.03708	-3.03708	-0.9616311	-0.9616311	0	1	0
10095	40	29	2	4	6		70	9	0	25	7	-0.794964	-0.794964	0.8520923	0.8520923	0.5785094	0.5785094	-13.39869	-13.39869	-0.1577938	-0.1577938	-1.06899	-1.06899	0.9752368	0.9752368	-1.682692	-1.682692	-0.5991254	-0.5991254	-1.026966	-1.026966	-2.365006	-2.365006	-0.6621931	-0.6621931	0	1	0
10096	40	23	2	4	10		50	10	0	36	14		-3.424129		-5.189447		-4.41327		-20.13469		-7.05048		-6.348468	-2.020726	-2.020726	-3.658537	-3.658537	-1.997312	-1.997312	-0.352809	-0.352809		-4.529455		-3.563001	0	1	0
10101	40	34	1	4	3		60	9	0	49	7		-3.424129			-0.6275586	-0.6275586	3.594771	3.594771		-7.05048		-6.348468	0.9775468	0.9775468	-1.119718	-1.119718	-2.064179	-2.064179	-0.8022472	-0.8022472	-2.689456	-2.689456			0	1	0
10106	40	25	1	4	44		50	6	0	41	0		-3.424129		-5.189447		-4.41327		-20.13469		-7.05048		-6.348468	-1.981735	-1.981735	-4.523809	-4.523809	-4.083447	-4.083447		-2.127681		-4.529455		-4.045628	0	1	0
10109	40	52	1	4	17		70	8	0	15	4	-2.184024	-2.184024	-4.658082	-4.658082	-3.637058	-3.637058	-7.51634	-7.51634	-1.129195	-1.129195	-6.133433	-6.133433	-1.069045	-1.069045	-1.201031	-1.201031	-3.714822	-3.714822	-0.5775281	-0.5775281	-0.4646583	-0.4646583	-2.293904	-2.293904	0	1	0
10115	40	36	2	4	74		60	9	0	35	12	-0.5942184	-0.5942184	0.5282696	0.5282696	1.419371	1.419371	-18.62745	-18.62745	0.1849097	0.1849097	-2.089172	-2.089172	-1.652944	-1.652944	-1.823944	-1.823944	-2.959702	-2.959702	-1.026966	-1.026966	0.3696407	0.3696407	-0.6427109	-0.6427109	0	1	0
10117	40	42	1	4	6		70	9	0	49	12	-1.236617	-1.236617		-5.189447		-4.41327		-20.13469		-7.05048		-6.348468	-0.995321	-0.995321	-0.415493	-0.415493	-5.198507	-5.198507		-2.127681		-4.529455		-3.911571	0	1	0
10119	40	38	1	4	93		60	6	0	39	13	-3.026087	-3.026087		-5.189447		-4.41327		-20.13469		-7.05048		-6.348468	-1.227881	-1.227881	-4.044944	-4.044944	-2.190876	-2.190876	-1.701124	-1.701124		-4.529455		-3.705981	0	1	0
10120	40	34	1	4	173		70	9	0	13	10	-1.45075	-1.45075	0.6996002	0.6996002	1.768847	1.768847	-14.05229	-14.05229	-0.9309245	-0.9309245	-1.586323	-1.586323	-1.652944	-1.652944	-1.823944	-1.823944	-3.108955	-3.108955	-0.1280899	-0.1280899	-1.229432	-1.229432	-0.9000313	-0.9000313	0	1	0
10122	40				16																															0	1	0
10123	40	50	2	4	19		70	8	0	22	7	-2.521413	-2.521413		-5.189447		-4.41327	-14.05229	-14.05229		-7.05048		-6.348468	-0.3376984	-0.3376984	-3.232394	-3.232394	-2.064179	-2.064179	-0.8022472	-0.8022472	-1.808807	-1.808807		-3.174619	0	1	0
10124	40	45	1	4	79		60	10	0	23	6	-2.184024	-2.184024	-1.372114	-1.372114	-2.253731	-2.253731	-5.555555	-5.555555	-0.3713461	-0.3713461	-1.15365	-1.15365	-0.5345224	-0.5345224	-0.685567	-0.685567	-2.026266	-2.026266	0.5460674	0.5460674	-2.365006	-2.365006	-1.170893	-1.170893	0	1	0
10127	40	30	1	4	6		60	9	0	21	8	-2.842613	-2.842613	0.0713878	0.0713878	0.0214678	0.0214678	-29.08497	-29.08497	-0.1339001	-0.1339001	0.8944016	0.8944016	-1.652944	-1.652944	-1.119718	-1.119718	-3.108955	-3.108955	-0.5775281	-0.5775281	-0.8586326	-0.8586326	-0.8225999	-0.8225999	0	1	0
10131	40	27	1	0	8		60	7	0	20	9	-2.143885	-2.143885	0.3470418	0.3470418	0.4699711	0.4699711		-20.13469	-4.282494	-4.282494		-6.348468	0.9752368	0.9752368	-3.605769	-3.605769	-3.223032	-3.223032	-0.8022472	-0.8022472	-2.689456	-2.689456		-2.385134	0	1	0
10137	40	40	2	4	5		70	7	0	26	6	-1.375126	-1.375126	-0.1731794	-0.1731794	-0.3607572	-0.3607572	-12.7451	-12.7451	-0.4796102	-0.4796102	-2.473079	-2.473079	-0.5345224	-0.5345224	-2.231959	-2.231959	-2.589118	-2.589118	-0.5775281	-0.5775281	-2.874855	-2.874855	-1.329536	-1.329536	0	1	0
10140	40	30	2	4	402		70	8	0	34	7	-1.343683	-1.343683	0.9280411	0.9280411	0.6205692	0.6205692	-18.62745	-18.62745	-0.1339001	-0.1339001	-1.116996	-1.116996	0.3199242	0.3199242	-1.119718	-1.119718	0.4731343	0.4731343	-0.5775281	-0.5775281	-1.623407	-1.623407	-0.4435093	-0.4435093	0	1	0
10141	40	24	1	4	4		50	5	0	4	5		-3.424129		-5.189447		-4.41327		-20.13469		-7.05048		-6.348468	-0.3302892	-0.3302892	-3.333333	-3.333333	-2.44186	-2.44186	-1.925843	-1.925843		-4.529455		-3.815199	0	1	0
10144	40	42	1	4	4		60	10	0	9	12	-2.62848	-2.62848	-2.669903	-2.669903	-1.925612	-1.925612	-2.941176	-2.941176	-4.119022	-4.119022	-0.6476701	-0.6476701	-1.652944	-1.652944	-1.119718	-1.119718	-2.064179	-2.064179	-1.251685	-1.251685	-2.017381	-2.017381	-1.878272	-1.878272	0	1	0
10145	40	37	1	4	3		50	4	0	28	7		-3.424129	-7.238721	-7.238721	-4.821268	-4.821268		-20.13469		-7.05048		-6.348468	0.3199242	0.3199242	-1.823944	-1.823944	-3.556716	-3.556716	-1.476405	-1.476405		-4.529455		-4.051956	0	1	0
10149	40	30	2	4	79		50	8	0	28	9	-2.521413	-2.521413	-2.384352	-2.384352	-3.173739	-3.173739		-20.13469	-3.587673	-3.587673	-5.340932	-5.340932	-1.652944	-1.652944	-1.823944	-1.823944	-1.168657	-1.168657	-0.1280899	-0.1280899		-4.529455		-2.506908	0	1	0
10166	40	45	2	4	10		50	5	0	35	5		-3.424129		-5.189447		-4.41327		-20.13469		-7.05048		-6.348468	-1.069045	-1.069045	-2.231959	-2.231959	-6.529081	-6.529081	-1.925843	-1.925843	-4.195828	-4.195828		-4.284399	0	1	0
10173	40	35	1	4	64		70	7	0	25	7	-2.842613	-2.842613	-0.0428327	-0.0428327	0.3709436	0.3709436	-6.862745	-6.862745	-3.481403	-3.481403	-3.363057	-3.363057	0.3199242	0.3199242	-0.415493	-0.415493	-2.362687	-2.362687	0.0966292	0.0966292	-1.623407	-1.623407	-1.67656	-1.67656	0	1	0
10176	40	38	1	4	51		70	7	0	12	0		-3.424129	0.0488455	0.0488455	-0.651984	-0.651984	-3.594771	-3.594771	-1.129195	-1.129195	-1.025963	-1.025963	-0.5345224	-0.5345224	-1.201031	-1.201031	-1.275797	-1.275797	-0.1280899	-0.1280899	-2.272306	-2.272306		-1.194631	0	1	0
10186	40	40	1	4	166		40		1		10		-3.424129		-5.189447		-4.41327		-20.13469		-7.05048		-6.348468		-2.638993		-4.032105		-5.262667		-2.127681		-4.529455		-4.19303	0	1	0
10187	40	27	1	4	3		70	7	0	10	3	-0.3447402	-0.3447402	0.901421	0.901421	0.6404412	0.6404412	-4.901961	-4.901961	-1.174724	-1.174724	-1.231813	-1.231813	-0.3302892	-0.3302892	-0.952381	-0.952381	-0.1162791	-0.1162791	-0.5775281	-0.5775281	-0.487833	-0.487833	-0.3952483	-0.3952483	0	1	0
10188	40	39	1	4	7		70	9	0	2	15	-1.576812	-1.576812	1.076844	1.076844	-0.0861862	-0.0861862	-2.941176	-2.941176	0.6151444	0.6151444	-3.507953	-3.507953	-2.104939	-2.104939	-1.797753	-1.797753	-0.8703482	-0.8703482	0.0966292	0.0966292	-2.272306	-2.272306	-0.8775395	-0.8775395	0	1	0
10191	40	30	2	4	87		50	6	0	20	11	-1.557816	-1.557816	0.4140491	0.4140491	0.9201198	0.9201198	-8.169934	-8.169934	-1.621679	-1.621679	-3.530674	-3.530674	-0.995321	-0.995321	-1.823944	-1.823944	-2.362687	-2.362687	-1.026966	-1.026966	-1.785631	-1.785631	-1.402296	-1.402296	0	1	0
10192	40	27	2	4	4		60	11	0	33	12	-1.244604	-1.244604	0.491342	0.491342	-0.3259768	-0.3259768	-18.62745	-18.62745	-0.4935252	-0.4935252	0.0367788	0.0367788	0.1950474	0.1950474	-0.7211539	-0.7211539	0.2755102	0.2755102	-1.251685	-1.251685	-2.179606	-2.179606	-0.5968062	-0.5968062	0	1	0
10193	40	40	2	4	15		50	5	0	26	9	-2.949679	-2.949679		-5.189447		-4.41327		-20.13469		-7.05048		-6.348468	-1.652944	-1.652944	-1.119718	-1.119718	-2.213433	-2.213433	-1.251685	-1.251685	-2.411356	-2.411356		-3.378307	0	1	0
10204	40	35	1	4	279		70	7	0	14	1		-3.424129	0.1820604	0.1820604	0.1488897	0.1488897	-4.248366	-4.248366		-7.05048		-6.348468	0.5345224	0.5345224	-1.201031	-1.201031	-0.7129456	-0.7129456	-0.8022472	-0.8022472	-1.855156	-1.855156		-2.503494	0	1	0
10205	40	30	1	4	10		40				4																									0	1	0
10208	40	20	2		3						7																									0	1	0
10209	40	36	2	4	191		40				11																									0	1	0
10210	40	45	2	4	76		40				12																									0	1	0
10211	40	38	1	4	3		40				12																									0	1	0
10213	40	35	1	4	2		60	8	0	26	9		-3.424129		-5.189447		-4.41327		-20.13469		-7.05048		-6.348468	-0.995321	-0.995321	-1.119718	-1.119718	-2.064179	-2.064179	-0.5775281	-0.5775281		-4.529455		-3.59945	0	1	0
10214	40	40	2	4	281		70	8	0	12	18	-1.721739	-1.721739	0.406395	0.406395	0.5444444	0.5444444	-1.633987	-1.633987	-0.6338798	-0.6338798	-2.994869	-2.994869	-0.3508232	-0.3508232	1.573034	1.573034	-2.430972	-2.430972	-0.352809	-0.352809	-3.917729	-3.917729	-1.447072	-1.447072	0	1	0
10218	40	40	2	4	5		70	10	0	13	15	-0.2724638	-0.2724638	1.283136	1.283136	-0.5366367	-0.5366367	-8.169934	-8.169934	-3.053864	-3.053864	-1.917394	-1.917394	0.0877058	0.0877058	0.4494382	0.4494382	-0.15006	-0.15006	-1.251685	-1.251685	-1.298957	-1.298957	-0.9463968	-0.9463968	0	1	0
10224	40	50	1	4	70		80	11	0	3	11	-1.664882	-1.664882	-2.270131	-2.270131	-3.972541	-3.972541	-1.633987	-1.633987	-2.737513	-2.737513	-2.089172	-2.089172	-0.995321	-0.995321	-1.823944	-1.823944	-1.168657	-1.168657	-0.352809	-0.352809	-1.206257	-1.206257	-1.542578	-1.542578	0	1	0
10226	40	42	2	4	28		60	7	0	25	14	-2.446377	-2.446377	-6.762249	-6.762249				-20.13469	-14.21702	-14.21702		-6.348468	-1.227881	-1.227881	1.573034	1.573034	-3.991597	-3.991597	-1.925843	-1.925843	-3.338355	-3.338355			0	1	0
10229	40	36	1	4	6		50	0.5	0	25	2		-3.424129		-5.189447		-4.41327		-20.13469		-7.05048		-6.348468	-1.069045	-1.069045	-2.231959	-2.231959	-2.964353	-2.964353	-0.8022472	-0.8022472		-4.529455		-3.740061	0	1	0
10230	40	29	2	4	21		60	12	0	30	16	-1.883663	-1.883663	-1.663583	-1.663583	-1.925142	-1.925142		-20.13469	-1.928836	-1.928836	-3.655236	-3.655236	-2.020726	-2.020726	-2.439024	-2.439024	-3.341398	-3.341398	-0.8022472	-0.8022472	-2.967555	-2.967555	-2.046662	-2.046662	0	1	0
10236	40	35	2	4	36		70	9	0	24	4	-0.5662285	-0.5662285	-3.858792	-3.858792	-3.928285	-3.928285	-9.477124	-9.477124	-0.984843	-0.984843	0.3147478	0.3147478	-1.603567	-1.603567	-2.231959	-2.231959	-0.1500938	-0.1500938	-0.352809	-0.352809	-2.388181	-2.388181	-1.002618	-1.002618	0	1	0
10239	40	37	1	4	6		40				8																									0	1	0
10244	40	34	1	4	13		60		1		10		-3.424129												-2.638993		-4.032105									0	1	0
10246	40	35	1	4	86		70	7	0	26	6	-1.476239	-1.476239	0.1376554	0.1376554	-1.016017	-1.016017	-10.13072	-10.13072	-2.175749	-2.175749	-1.877208	-1.877208	0.5345224	0.5345224	-0.1701031	-0.1701031	-3.15197	-3.15197	-0.5775281	-0.5775281	-1.414832	-1.414832	-1.389088	-1.389088	0	1	0
10251	40	43	2	4	81		50	3	0	25	0		-3.424129		-5.189447		-4.41327		-20.13469		-7.05048		-6.348468	-1.069045	-1.069045	-2.231959	-2.231959	-5.590994	-5.590994	-1.476405	-1.476405	-4.334878	-4.334878		-4.128339	0	1	0
10256	40	35	2	4			70	7	0	22	7	-1.986081	-1.986081	-0.6710451	-0.6710451	-0.3779331	-0.3779331	-6.20915	-6.20915	0.1317747	0.1317747	-4.50285	-4.50285	0.3199242	0.3199242	0.2887324	0.2887324	-0.7208955	-0.7208955	-0.352809	-0.352809	-1.762457	-1.762457	-1.214726	-1.214726	0	1	0
10258	40	50	1	4			70	9	0	9	16	-2.156522	-2.156522	-4.493038	-4.493038	-2.308408	-2.308408	-2.941176	-2.941176	-2.9758	-2.9758	-4.53412	-4.53412	-0.3508232	-0.3508232	1.573034	1.573034	-1.470588	-1.470588	-0.8022472	-0.8022472	-0.673233	-0.673233	-2.001654	-2.001654	0	1	0
10265	40	22	1	4			60	9	0	24	8	-0.9748201	-0.9748201	0.8160173	0.8160173	-0.4345152	-0.4345152		-20.13469	-5.481535	-5.481535		-6.348468	0.9752368	0.9752368	-3.605769	-3.605769	-2.056851	-2.056851	0.0966292	0.0966292	-0.6500579	-0.6500579		-1.903044	0	1	0
10269	40	33	2	4			50	7	0	30	9		-3.424129		-5.189447		-4.41327		-20.13469		-7.05048		-6.348468	-2.310566	-2.310566	-2.528169	-2.528169	-2.064179	-2.064179	-1.476405	-1.476405		-4.529455		-3.711809	0	1	0
10270	40	35	1	4	145		50	11	0	22	2	-1.678463	-1.678463	-5.368561	-5.368561	0.185293	0.185293		-20.13469		-7.05048		-6.348468	0	0	-1.201031	-1.201031	-1.838649	-1.838649	-2.150562	-2.150562	-3.40788	-3.40788		-3.133267	0	1	0
10273	40	43	1	4	53		70	5	0	22	10	-1.557816	-1.557816	1.327813	1.327813	0.3709436	0.3709436	-5.555555	-5.555555	-0.9309245	-0.9309245	-2.826684	-2.826684	0.3199242	0.3199242	-1.119718	-1.119718	-4.153731	-4.153731	-1.701124	-1.701124	0.137891	0.137891	-1.272876	-1.272876	0	1	0
10279	40	41			1						11																									0	1	0
10280	40																																			0	1	0
10284	40	26	1	4			60	5	0	23	9	-1.42446	-1.42446	-2.791486	-2.791486	-3.43741	-3.43741		-20.13469		-7.05048		-6.348468	0.9752368	0.9752368	0.2403846	0.2403846	-2.785714	-2.785714	-0.8022472	-0.8022472		-4.529455		-3.256909	0	1	0
10285	40	30	2	4			50	4	0		9		-3.424129												-2.638993		-4.032105									0	1	0
10287	40	40	1	4	13		60	9	0	16	0		-3.424129	-0.3952043	-0.3952043	-0.1059337	-0.1059337	-11.43791	-11.43791		-7.05048		-6.348468	0	0	-2.231959	-2.231959	-4.465291	-4.465291	-1.251685	-1.251685	-4.195828	-4.195828		-3.373306	0	1	0
10288	40	30	1	4			60	11	0	22	15	0.5971014	0.5971014	0.1485302	0.1485302	0.6945946	0.6945946	-9.477124	-9.477124	-4.53708	-4.53708	-2.738327	-2.738327	-0.7893522	-0.7893522	-1.797753	-1.797753	-1.110444	-1.110444	0.3213483	0.3213483	-0.4183082	-0.4183082	-0.9330184	-0.9330184	0	1	0
10292	40	43	2	4			70	10	0	19	3	-1.172902	-1.172902	0.71492	0.71492	0.91336	0.91336		-20.13469	0.2421508	0.2421508	-1.025963	-1.025963	0.5345224	0.5345224	-0.1701031	-0.1701031	0.412758	0.412758	-0.5775281	-0.5775281	-1.855156	-1.855156	-0.3953126	-0.3953126	0	1	0
10293	40	21	1	4	13		60	5	0	23	7	-1.42446	-1.42446	-2.791486	-2.791486	-3.43741	-3.43741		-20.13469		-7.05048		-6.348468	0.9752368	0.9752368	0.2403846	0.2403846	-2.785714	-2.785714	-0.8022472	-0.8022472		-4.529455		-3.256909	0	1	0
10296	40	32	1	4	341		60	5	0	21	3		-3.424129	-6.389876	-6.389876	-4.729159	-4.729159		-20.13469		-7.05048		-6.348468	-0.5345224	-0.5345224	-2.231959	-2.231959	-2.964353	-2.964353	-0.8022472	-0.8022472		-4.529455		-3.834831	0	1	0
10297	40	42	1	4	9		60	7	0	18	11	-2.200214	-2.200214	-4.38321	-4.38321	-4.871193	-4.871193		-20.13469	-3.321998	-3.321998		-6.348468	-0.995321	-0.995321	-1.823944	-1.823944	-3.108955	-3.108955	-1.026966	-1.026966	-3.732329	-3.732329		-3.045767	0	1	0
10298	40	27	2	4			60	7	0	30	7		-3.424129		-5.189447		-4.41327		-20.13469		-7.05048		-6.348468	0.9752368	0.9752368	-3.605769	-3.605769	-0.3075802	-0.3075802	-0.8022472	-0.8022472		-4.529455		-3.407965	0	1	0
10299	40	30	2	4	414		50	10	0	28	6		-3.424129		-5.189447		-4.41327		-20.13469		-7.05048		-6.348468	-1.603567	-1.603567	-2.231959	-2.231959	-4.465291	-4.465291	-0.8022472	-0.8022472		-4.529455		-3.927679	0	1	0
10304	40	40	1		13						5																									0	1	0
10308	40	39	2	4	43		70	11	0	16	9	-1.771949	-1.771949	0.1856082	0.1856082	1.11982	1.11982		-20.13469	0.3974495	0.3974495	-1.653369	-1.653369	0.3199242	0.3199242	-0.415493	-0.415493	-1.914925	-1.914925	-0.8022472	-0.8022472	-1.739282	-1.739282	-0.853951	-0.853951	0	1	0
10310	40	40	1	4	12		50	5	0	28	0		-3.424129	0.2708703	0.2708703	-1.088824	-1.088824		-20.13469		-7.05048		-6.348468	-1.603567	-1.603567	-2.231959	-2.231959	-4.840525	-4.840525	-0.8022472	-0.8022472		-4.529455		-3.425535	0	1	0
10314	40	34	2	4	528		60	6	0	18	4	-1.172902	-1.172902	-1.283304	-1.283304	-1.088824	-1.088824		-20.13469	-1.381812	-1.381812	-2.622047	-2.622047	-0.5345224	-0.5345224	-1.201031	-1.201031	-4.090056	-4.090056	-1.251685	-1.251685	-3.940904	-3.940904	-1.955684	-1.955684	0	1	0
10318	40				5																															0	1	0
10319	40	39	1	4	16		50	9	0	21	5		-3.424129	-4.169627	-4.169627	-4.729159	-4.729159		-20.13469		-7.05048		-6.348468	-0.5345224	-0.5345224	-0.685567	-0.685567	-4.277674	-4.277674	-2.375281	-2.375281	-3.292005	-3.292005		-3.902179	0	1	0
10322	40	44	1	4			70	10	0	7	12	-0.3800856	-0.3800856	-0.9565963	-0.9565963	0.6205692	0.6205692	-8.823529	-8.823529	0.1317747	0.1317747	0.8608783	0.8608783	0.3199242	0.3199242	-0.415493	-0.415493	-1.467164	-1.467164	-1.251685	-1.251685	-2.434531	-2.434531	-0.5886033	-0.5886033	0	1	0
10325	40	31	2	4	6		50	6	0	43	15		-3.424129		-5.189447		-4.41327		-20.13469		-7.05048		-6.348468	-1.227881	-1.227881	-5.16854	-5.16854	-2.911165	-2.911165	-1.925843	-1.925843		-4.529455		-3.873862	0	1	0
10336	40	37	1	4	58		50	5.5	0	22	7	-2.414347	-2.414347	-5.239863	-5.239863				-20.13469	-5.713071	-5.713071	-5.173316	-5.173316	-0.995321	-0.995321	-1.119718	-1.119718	-2.661194	-2.661194	-1.251685	-1.251685	-2.782155	-2.782155			0	1	0
10337	40	37	2	4	485		60	3.5	0	29	8	-2.949679	-2.949679		-5.189447		-4.41327		-20.13469		-7.05048		-6.348468	-0.995321	-0.995321	-3.232394	-3.232394	-3.70597	-3.70597	-1.701124	-1.701124	-3.245655	-3.245655		-3.725342	0	1	0
10341	40	46	2	4	10		80				7																									0	1	0
10346	40	38	1	4	364		70	11	0	33	2	0.0404449	0.0404449	0.0488455	0.0488455	0.3673098	0.3673098	-6.20915	-6.20915	0.7834716	0.7834716	-0.0683124	-0.0683124	-1.069045	-1.069045	-0.1701031	-0.1701031	-2.589118	-2.589118	-0.8022472	-0.8022472	1.15759	1.15759	-0.1587617	-0.1587617	0	1	0
10348	40	39	2	4	6		50	6	0	48	2		-3.424129	-2.615453	-2.615453	-2.908992	-2.908992		-20.13469		-7.05048		-6.348468	-1.069045	-1.069045	-2.231959	-2.231959	-3.714822	-3.714822	-1.476405	-1.476405	-3.523754	-3.523754		-3.537535	0	1	0
10355	40	48	1		18						11																									0	1	0
10359	40	34	2	4			60				7																									0	1	0
10364	40	30	1	4	121		60	9	0	8	10	-1.879015	-1.879015	0.1856082	0.1856082	0.6205692	0.6205692		-20.13469		-7.05048		-6.348468	-1.652944	-1.652944	-0.415493	-0.415493	-1.168657	-1.168657	-1.476405	-1.476405	-3.871379	-3.871379		-2.673914	0	1	0
10365	40	42	1	4			50				9																									0	1	0
10366	40	31	2	4			70	8	0	20	10	-2.735546	-2.735546	-2.098801	-2.098801	-4.371942	-4.371942	-14.70588	-14.70588	-1.568544	-1.568544	-7.855179	-7.855179	-0.3376984	-0.3376984	-2.528169	-2.528169	0.1746269	0.1746269	-0.5775281	-0.5775281	-2.017381	-2.017381	-2.226866	-2.226866	0	1	0
10367	40	26	2	4			80	9	0	24	8	-1.154676	-1.154676	0.2388167	0.2388167	1.19356	1.19356	-10.13072	-10.13072	-2.124221	-2.124221	-1.333413	-1.333413	-1.365332	-1.365332	0.2403846	0.2403846	-1.911079	-1.911079	-0.1280899	-0.1280899	-1.020858	-1.020858	-0.8695185	-0.8695185	0	1	0
02-001	0	32	1		196		90	6		14	1	-1.779483	-1.779483	0.3978318	0.3978318	-0.7609705	-0.7609705	-2.711088	-2.711088	-1.634375	-1.634375	0.4639862	0.4639862	0.5347593	0.5347593	-1.201031	-1.201031	0.4128226	0.4128226	-0.8009274	-0.8009274	-2.527595	-2.527595	-0.7975346	-0.7975346	0	0	1
02-002	0	36	2		383		90	8		9	6	-0.9706272	-0.9706272	0.5451769	0.5451769	-1.270712	-1.270712	-1.25872	-1.25872	-0.0469026	-0.0469026	0.3575673	0.3575673	-1.069519	-1.069519	-2.231959	-2.231959	-2.214231	-2.214231	-1.250887	-1.250887	-2.180016	-2.180016	-1.039825	-1.039825	0	0	1
02-003	0	38	2		324		90	11		9	12	2.833054	2.833054	0.6415291	0.6415291	2.167844	2.167844	-1.246951	-1.246951	0.9815767	0.9815767	-0.5473796	-0.5473796	0.9802632	0.9802632	-0.415493	-0.415493	1.218461	1.218461	-0.1259886	-0.1259886	-0.3494328	-0.3494328	0.7121702	0.7121702	0	0	1
02-004	0	32	1		188		90	8		14	9	-1.129652	-1.129652	-0.5001752	-0.5001752	0.2709804	0.2709804	-0.2823285	-0.2823285	0.4503109	0.4503109	-0.6479187	-0.6479187	0.9802632	0.9802632	-1.119718	-1.119718	-1.168728	-1.168728	-0.1259886	-0.1259886	-1.531202	-1.531202	-0.5421878	-0.5421878	0	0	1
02-005	0	46	2		155		90	11		11	7	1.654952	1.654952	-1.299368	-1.299368	-5.968701	-5.968701	-3.176196	-3.176196	1.194083	1.194083	-0.1452232	-0.1452232	-2.309211	-2.309211	-1.823944	-1.823944	-0.7211299	-0.7211299	0.7739299	0.7739299	-1.901953	-1.901953	-0.605744	-0.605744	0	0	1
02-006	0	43	2		200		90	7		16	7	-1.450952	-1.450952	1.098211	1.098211	0.3208979	0.3208979	-2.693885	-2.693885	-3.852941	-3.852941	-1.954927	-1.954927	-0.9934211	-0.9934211	-2.528169	-2.528169	-1.317927	-1.317927	-1.475866	-1.475866	-2.736142	-2.736142	-1.73	-1.73	0	0	1
02-007	0	39	1		347		90	10		5	7	-1.665152	-1.665152	-0.2147492	-0.2147492	-0.7772861	-0.7772861	0.1999827	0.1999827	0.5034375	0.5034375	-2.893292	-2.893292	0.3223684	0.3223684	-0.415493	-0.415493	0.0248665	0.0248665	0.098991	0.098991	-0.9750751	-0.9750751	-0.6811005	-0.6811005	0	0	1
02-008	0	28	2		206		90	12		9	11	-0.1649319	-0.1649319	0.9237272	0.9237272	0.1809354	0.1809354	-1.005587	-1.005587	1.232899	1.232899	-0.7564598	-0.7564598	0.9765625	0.9765625	0.2403846	0.2403846	0.7127709	0.7127709	0.3239706	0.3239706	-0.8823874	-0.8823874	0.2033333	0.2033333	0	0	1
02-009	0	48	2		97		90	11		27	10	-2.414853	-2.414853	.a	-5.388344	.a	-8.072113	-2.693885	-2.693885	-9.74999	-9.74999	-7.048909	-7.048909	0.3223684	0.3223684	-1.119718	-1.119718	-1.914724	-1.914724	-1.025907	-1.025907	-2.017812	-2.017812		-3.324384	0	0	1
02-010	0	52	2		236		90	9		17	12	-2.843254	-2.843254	-8.663362	-8.663362	-6.867215	-6.867215	-6.552374	-6.552374	-7.996814	-7.996814	-3.563553	-3.563553	-2.309211	-2.309211	-0.415493	-0.415493	-2.80992	-2.80992	0.098991	0.098991	-0.5348083	-0.5348083	-3.347125	-3.347125	0	0	1
02-011	0	39	1		352		90	9		6	10	-1.129652	-1.129652	0.0135917	0.0135917	0.8699899	0.8699899	-2.693885	-2.693885	-2.152891	-2.152891	-1.485745	-1.485745	-0.3355263	-0.3355263	-1.823944	-1.823944	-1.467126	-1.467126	-1.025907	-1.025907	-1.021419	-1.021419	-1.115085	-1.115085	0	0	1
02-012	0	39	2		182		90	10		27	9	-0.5941508	-0.5941508	-0.3860048	-0.3860048	-1.226543	-1.226543	-2.211573	-2.211573	-2.896663	-2.896663	-1.284666	-1.284666	0.3223684	0.3223684	-0.415493	-0.415493	-0.7211299	-0.7211299	0.3239706	0.3239706	-1.27631	-1.27631	-0.9127232	-0.9127232	0	0	1
02-013	0	39	2		2		60	7		40	0	-0.4650922	-0.4650922	0.7907521	0.7907521	-1.634812	-1.634812	-3.679334	-3.679334	-5.530897	-5.530897	-1.451553	-1.451553	-1.069519	-1.069519	-1.201031	-1.201031	-3.715404	-3.715404	-1.250887	-1.250887	-0.9982471	-0.9982471	-1.871173	-1.871173	0	0	1
02-014	0	41	2		165		90	9		13	13	2.048316	2.048316	-0.9861327	-0.9861327	0.5442717	0.5442717	-1.290748	-1.290748	-1.805071	-1.805071	-5.713551	-5.713551	0.9649123	0.9649123	-2.921348	-2.921348	-2.791755	-2.791755	-1.025907	-1.025907	-1.739749	-1.739749	-1.528358	-1.528358	0	0	1
02-015	0	37	1		301		90	12		15	2	-0.5661992	-0.5661992	1.625708	1.625708	0.513382	0.513382	-0.2904738	-0.2904738	0.8550702	0.8550702	-1.217432	-1.217432	-0.5347593	-0.5347593	-0.685567	-0.685567	-0.7130573	-0.7130573	-0.8009274	-0.8009274	0.6701325	0.6701325	-0.1641289	-0.1641289	0	0	1
02-016	0	41	2		262		90	8		26	9	0.3697505	0.3697505	-3.354436	-3.354436	-4.870517	-4.870517	-6.552374	-6.552374	-7.359295	-7.359295	-4.233813	-4.233813	1.638158	1.638158	-0.415493	-0.415493	-1.467126	-1.467126	-0.1259886	-0.1259886	-2.643455	-2.643455	-2.370134	-2.370134	0	0	1
02-017	0	31	2		125		90	10		5	16	2.483356	2.483356	2.159179	2.159179	0.5142429	0.5142429	-0.1744253	-0.1744253	-3.366214	-3.366214	-2.327743	-2.327743	-2.105263	-2.105263	-1.797753	-1.797753	-0.8705474	-0.8705474	0.098991	0.098991	-3.477644	-3.477644	-1.009325	-1.009325	0	0	1
02-018	0	37	2		201		90	11		10	7	-2.843254	-2.843254	-9.120043	-9.120043	-20.24509	-20.24509	-2.211573	-2.211573	-3.481055	-3.481055	-6.177569	-6.177569	-0.3355263	-0.3355263	-3.232394	-3.232394	-0.8703292	-0.8703292	0.5489503	0.5489503	-2.203188	-2.203188	-3.936622	-3.936622	0	0	1
02-019	0	44	2		259		90	12		0	7	-2.093553	-2.093553	-2.269817	-2.269817	-1.625883	-1.625883	-2.693885	-2.693885	-2.94979	-2.94979	-7.317013	-7.317013	-1.651316	-1.651316	-1.119718	-1.119718	-0.4227313	-0.4227313	-1.475866	-1.475866	-0.5116364	-0.5116364	-2.262995	-2.262995	0	0	1
02-020	0	22	2		269		90	12		10	7	-0.5247832	-0.5247832	0.5269853	0.5269853	0.4704322	0.4704322	-1.905322	-1.905322	-1.165188	-1.165188	-1.838127	-1.838127	0.9765625	0.9765625	0.2403846	0.2403846	-0.7451696	-0.7451696	-1.025907	-1.025907	0.9018518	0.9018518	-0.4112675	-0.4112675	0	0	1
02-021	0	40	2		208		90	10		3	2	-1.476162	-1.476162	-1.173849	-1.173849	-1.125071	-1.125071	-3.195211	-3.195211	-4.556767	-4.556767	-4.431281	-4.431281	-0.5347593	-0.5347593	-1.716495	-1.716495	-4.465991	-4.465991	-0.8009274	-0.8009274	-1.577546	-1.577546	-2.44797	-2.44797	0	0	1
02-022	0	32	2		238		90	10		22	9	-0.8083511	-0.8083511	-0.3860048	-0.3860048	0.9698248	0.9698248	0.1999827	0.1999827	-1.462246	-1.462246	-4.702996	-4.702996	0.3223684	0.3223684	-1.823944	-1.823944	-0.5719306	-0.5719306	-0.8009274	-0.8009274	-1.183623	-1.183623	-1.248619	-1.248619	0	0	1
02-023	0	38	2		243		90	9		37	7	-2.629054	-2.629054	-7.692913	-7.692913	-19.84575	-19.84575	-2.693885	-2.693885	-3.427929	-3.427929	-4.300839	-4.300839	-0.9934211	-0.9934211	-1.823944	-1.823944	-1.616326	-1.616326	-0.8009274	-0.8009274	-0.1640573	-0.1640573	-3.514643	-3.514643	0	0	1
02-024	0	32	1		221		90	12		14	14	1.613275	1.613275	1.437304	1.437304	1.415106	1.415106	-0.4535059	-0.4535059	1.317214	1.317214	0.0320626	0.0320626	-0.3508772	-0.3508772	0.4494382	0.4494382	0.3302076	0.3302076	-0.1259886	-0.1259886	0.1140059	0.1140059	0.5945328	0.5945328	0	0	1
02-025	0	39	1		263		90	12		4	9	-1.879353	-1.879353	-2.498158	-2.498158	-1.326378	-1.326378	0.1999827	0.1999827	-7.306169	-7.306169	-6.345135	-6.345135	0.3223684	0.3223684	-0.415493	-0.415493	-2.063924	-2.063924	-0.3509682	-0.3509682	-0.8360435	-0.8360435	-2.592553	-2.592553	0	0	1
02-026	0	30	1		340		90	12		6	8	-0.701251	-0.701251	0.4131882	0.4131882	1.319247	1.319247	0.1999827	0.1999827	0.2909312	0.2909312	-0.916023	-0.916023	1.638158	1.638158	-1.119718	-1.119718	-1.168728	-1.168728	0.5489503	0.5489503	-0.6043242	-0.6043242	-0.1781259	-0.1781259	0	0	1
02-027	0	39	1		249		90	11		32	7	-1.343852	-1.343852	0.7556996	0.7556996	-2.27481	-2.27481	-1.246951	-1.246951	0.1315515	0.1315515	-1.519258	-1.519258	-0.3355263	-0.3355263	-1.119718	-1.119718	-1.914724	-1.914724	-0.5759478	-0.5759478	-0.5348083	-0.5348083	-0.9055269	-0.9055269	0	0	1
02-028	0	48	2		293		90	10		14	8	-0.4870507	-0.4870507	-12.94475	-12.94475	-17.34988	-17.34988	-2.693885	-2.693885	-7.040535	-7.040535	-4.099761	-4.099761	0.3223684	0.3223684	-0.415493	-0.415493	-0.8703292	-0.8703292	0.3239706	0.3239706	-2.736142	-2.736142	-3.762966	-3.762966	0	0	1
02-029	0	36	2		227		90	11		10	8	1.119452	1.119452	-1.984391	-1.984391	-1.87547	-1.87547	-0.7646397	-0.7646397	1.034703	1.034703	-0.4133274	-0.4133274	0.3223684	0.3223684	-0.415493	-0.415493	-0.7211299	-0.7211299	0.3239706	0.3239706	-0.8592154	-0.8592154	-0.186505	-0.186505	0	0	1
02-030	0	42	2		192		90	7		22	5	-0.6673062	-0.6673062	-2.303495	-2.303495	-0.8702008	-0.8702008	-1.742843	-1.742843	-1.995164	-1.995164	-2.068782	-2.068782	0	0	-1.201031	-1.201031	-2.77717	-2.77717	0.098991	0.098991	-2.017812	-2.017812	-1.451826	-1.451826	0	0	1
02-031	0	40	2		200		90	10		11	11	-0.4870507	-0.4870507	-0.956857	-0.956857	0.4207328	0.4207328	-1.246951	-1.246951	0.822197	0.822197	-1.318179	-1.318179	-0.3355263	-0.3355263	-1.119718	-1.119718	-1.168728	-1.168728	-0.1259886	-0.1259886	-0.6970119	-0.6970119	-0.4963057	-0.4963057	0	0	1
02-032	0	46	2		206		90	5		28	8	-0.701251	-0.701251	-1.128113	-1.128113	-4.271508	-4.271508	-4.140818	-4.140818	-3.056043	-3.056043	-6.177569	-6.177569	0.3223684	0.3223684	-0.415493	-0.415493	-1.317927	-1.317927	-1.025907	-1.025907	-2.805658	-2.805658	-2.228841	-2.228841	0	0	1
02-033	0	45	1		171		90	12		6	4	-0.8695202	-0.8695202	1.183672	1.183672	0.003641	0.003641	-3.195211	-3.195211	0.1695709	0.1695709	-1.728242	-1.728242	0.5347593	0.5347593	-1.201031	-1.201031	-3.152464	-3.152464	-0.5759478	-0.5759478	-0.8592154	-0.8592154	-0.8444122	-0.8444122	0	0	1
02-034	0	39	1		240		90	9		13	12	-1.129652	-1.129652	-0.3289196	-0.3289196	-1.126708	-1.126708	-1.246951	-1.246951	-1.993511	-1.993511	-1.519258	-1.519258	0.3223684	0.3223684	-1.119718	-1.119718	-0.1243327	-0.1243327	-0.3509682	-0.3509682	-2.71297	-2.71297	-1.119648	-1.119648	0	0	1
02-035	0	34	2		212		90	9		3	5	-1.172841	-1.172841	1.331017	1.331017	0.9503029	0.9503029	-1.25872	-1.25872	-0.299455	-0.299455	-4.558983	-4.558983	-0.5347593	-0.5347593	-0.685567	-0.685567	-2.964817	-2.964817	-1.025907	-1.025907	1.040883	1.040883	-1.056328	-1.056328	0	0	1
02-036	0	34	2		99		90	11		24	7	-0.8083511	-0.8083511	0.1277622	0.1277622	0.7202376	0.7202376	-1.246951	-1.246951	-0.2934611	-0.2934611	-0.983049	-0.983049	0.3223684	0.3223684	-1.823944	-1.823944	-1.019529	-1.019529	-0.3509682	-0.3509682	0.2993814	0.2993814	-0.4353455	-0.4353455	0	0	1
02-037	0	37	2		124		90	9		26	7	-1.558052	-1.558052	-2.326902	-2.326902	-1.87547	-1.87547	-0.7646397	-0.7646397	-4.384207	-4.384207	-2.993831	-2.993831	0.3223684	0.3223684	-1.823944	-1.823944	-1.914724	-1.914724	-0.8009274	-0.8009274	-1.044591	-1.044591	-1.943538	-1.943538	0	0	1
02-038	0	35	1		240		90	11.5		3	19	0.8882077	0.8882077	-0.6251952	-0.6251952	0.5442717	0.5442717	-0.4535059	-0.4535059	1.239157	1.239157	-2.430343	-2.430343	0.0877193	0.0877193	-1.797753	-1.797753	-1.831151	-1.831151	-0.5759478	-0.5759478	-0.8592154	-0.8592154	-0.5580965	-0.5580965	0	0	1
02-039	0	39	2		60		90	9.5		5	7	-3.057454	-3.057454	-2.098561	-2.098561	-2.624232	-2.624232	-1.246951	-1.246951	-8.20932	-8.20932	-9.528873	-9.528873	-2.309211	-2.309211	-1.823944	-1.823944	-2.213123	-2.213123	-1.025907	-1.025907	-2.759314	-2.759314	-3.902746	-3.902746	0	0	1
02-040	0	41	2		226		90	10.5		0	2	-1.273948	-1.273948	-0.4862388	-0.4862388	-1.088661	-1.088661	-1.25872	-1.25872	-2.175558	-2.175558	-2.324188	-2.324188	0.5347593	0.5347593	-1.201031	-1.201031	-1.463644	-1.463644	0.5489503	0.5489503	-1.878781	-1.878781	-1.210969	-1.210969	0	0	1
02-041	0	30	1		211		90	12		14	16	0.4531672	0.4531672	1.282617	1.282617	0.8445595	0.8445595	0.1046552	0.1046552	-1.727014	-1.727014	0.6989642	0.6989642	0.0877193	0.0877193	-1.797753	-1.797753	-0.5103209	-0.5103209	-1.025907	-1.025907	1.017712	1.017712	-0.1106035	-0.1106035	0	0	1
02-042	0	42	2		347		90	9		23	8	0.2626504	0.2626504	-1.242283	-1.242283	-2.125057	-2.125057	-2.693885	-2.693885	-1.940385	-1.940385	-1.318179	-1.318179	-2.309211	-2.309211	-1.119718	-1.119718	-0.8703292	-0.8703292	0.3239706	0.3239706	-1.670233	-1.670233	-1.07633	-1.07633	0	0	1
02-043	0	32	2		263		90	12		0	8	-0.701251	-0.701251	1.897404	1.897404	2.217761	2.217761	-1.729262	-1.729262	1.034703	1.034703	0.2234202	0.2234202	-0.3355263	-0.3355263	0.2887324	0.2887324	-1.616326	-1.616326	-0.5759478	-0.5759478	-1.786093	-1.786093	-0.1734136	-0.1734136	0	0	1
02-044	0	25	2		202		90	12		7	10	0.1049566	0.1049566	-0.6993075	-0.6993075	-0.832303	-0.832303	-1.905322	-1.905322	-0.9253794	-0.9253794	-1.40546	-1.40546	0.1953125	0.1953125	-0.7211539	-0.7211539	-0.0161993	-0.0161993	-0.8009274	-0.8009274	-2.481251	-2.481251	-0.8191233	-0.8191233	0	0	1
02-045	0	24	2		282		90	12		12	10	-0.9745973	-0.9745973	1.609008	1.609008	0.9770514	0.9770514	-1.455454	-1.455454	-0.9733411	-0.9733411	-2.102534	-2.102534	2.539063	2.539063	0.2403846	0.2403846	-0.1619934	-0.1619934	-0.3509682	-0.3509682	-1.716577	-1.716577	-0.4496572	-0.4496572	0	0	1
02-046	0	30	2		256		90	9		18	8	-2.521953	-2.521953	0.5273587	0.5273587	0.5704852	0.5704852	-4.140818	-4.140818	-3.162296	-3.162296	-1.150614	-1.150614	-0.9934211	-0.9934211	-1.119718	-1.119718	-0.5719306	-0.5719306	-1.025907	-1.025907	-2.388563	-2.388563	-1.416114	-1.416114	0	0	1
02-047	0	43	1		256		90	9		3	2	-0.6673062	-0.6673062	-1.95969	-1.95969	-1.780453	-1.780453	0.1936492	0.1936492	-0.7684808	-0.7684808	-4.5377	-4.5377	-1.604278	-1.604278	-1.716495	-1.716495	-2.401877	-2.401877	0.098991	0.098991	-1.438514	-1.438514	-1.655668	-1.655668	0	0	1
02-048	0	33	2		184		90	7		16	12	-1.772252	-1.772252	-3.354436	-3.354436	-1.076791	-1.076791	-3.176196	-3.176196	-2.577904	-2.577904	-6.244596	-6.244596	-0.9934211	-0.9934211	-1.119718	-1.119718	-2.511521	-2.511521	-0.8009274	-0.8009274	-1.50803	-1.50803	-2.335927	-2.335927	0	0	1
02-049	0	35	2		260		90	9		10	10	-1.879353	-1.879353	1.440722	1.440722	1.319247	1.319247	-0.2823285	-0.2823285	-3.587308	-3.587308	-7.786195	-7.786195	-0.9934211	-0.9934211	-1.119718	-1.119718	-0.1243327	-0.1243327	-0.5759478	-0.5759478	-2.365391	-2.365391	-1.999389	-1.999389	0	0	1
02-050	0	59	1		187		90	7		2	8	-1.879353	-1.879353	-1.813135	-1.813135	-2.025222	-2.025222	-0.2823285	-0.2823285	-7.837434	-7.837434	-10.03157	-10.03157	0.3223684	0.3223684	-0.415493	-0.415493	-2.660721	-2.660721	-0.1259886	-0.1259886	-3.477644	-3.477644	-3.497306	-3.497306	0	0	1
02-051	0	45	1		188		90	8		17	7	-0.701251	-0.701251	-1.242283	-1.242283	-0.328029	-0.328029	0.1999827	0.1999827	-3.321676	-3.321676	-3.999222	-3.999222	2.953947	2.953947	-0.415493	-0.415493	-0.8703292	-0.8703292	-1.700846	-1.700846	-0.6970119	-0.6970119	-1.350783	-1.350783	0	0	1
02-052	0	50	1		422		90	11.5		12	7	-0.0586501	-0.0586501	-1.75605	-1.75605	-0.2281941	-0.2281941	-3.176196	-3.176196	-1.249739	-1.249739	0.2234202	0.2234202	0.3223684	0.3223684	-0.415493	-0.415493	-0.7211299	-0.7211299	-0.3509682	-0.3509682	-1.670233	-1.670233	-0.6082481	-0.6082481	0	0	1
02-053	0	33	1		351		90	8.5		8	4	-1.071734	-1.071734	-0.9282742	-0.9282742	-0.5061	-0.5061	-0.7745967	-0.7745967	-0.5520073	-0.5520073	-2.217769	-2.217769	0.5347593	0.5347593	-0.685567	-0.685567	-3.152464	-3.152464	-1.025907	-1.025907	-2.573939	-2.573939	-1.423301	-1.423301	0	0	1
02-054	0	45	1		116		90	9		25	0	-2.183911	-2.183911	-2.6473	-2.6473	-3.600956	-3.600956	-1.742843	-1.742843	-3.943425	-3.943425	-4.175876	-4.175876	0.5347593	0.5347593	-2.231959	-2.231959	0.4128226	0.4128226	-1.700846	-1.700846	-2.133672	-2.133672	-2.212204	-2.212204	0	0	1
02-055	0	34	2		100		90	10		1	11	-1.772252	-1.772252	-1.75605	-1.75605	-2.174975	-2.174975	-2.693885	-2.693885	-2.684157	-2.684157	-4.166788	-4.166788	0.3223684	0.3223684	-1.823944	-1.823944	-3.406717	-3.406717	-0.8009274	-0.8009274	-1.99464	-1.99464	-2.192723	-2.192723	0	0	1
02-056	0	42	2		271		90	9.5		16	8	-0.701251	-0.701251	-2.669414	-2.669414	0.6703201	0.6703201	-0.7646397	-0.7646397	-2.737283	-2.737283	-3.161396	-3.161396	0.3223684	0.3223684	-1.119718	-1.119718	-0.8703292	-0.8703292	-0.1259886	-0.1259886	-2.388563	-2.388563	-1.422879	-1.422879	0	0	1
02-057	0	26	2		232		90	10		1	6	-1.484867	-1.484867	-1.052595	-1.052595	-0.3887135	-0.3887135	-5.135526	-5.135526	-1.884021	-1.884021	-2.660881	-2.660881	0.2197802	0.2197802	-2.142857	-2.142857	-1.074446	-1.074446	-1.025907	-1.025907	-2.1105	-2.1105	-1.490352	-1.490352	0	0	1
02-058	0	46	1		342		90	11.5		9	16	0.5981807	0.5981807	-0.5736327	-0.5736327	0.3941278	0.3941278	-2.965231	-2.965231	-4.459014	-4.459014	-4.892749	-4.892749	0.5263158	0.5263158	-1.797753	-1.797753	-1.230774	-1.230774	0.9989095	0.9989095	-2.203188	-2.203188	-1.489263	-1.489263	0	0	1
02-059	0	34	2		158		90	11		8	7	-3.271654	-3.271654	-2.612328	-2.612328	-6.068536	-6.068536	-1.246951	-1.246951	-12.61883	-12.61883	-10.83588	-10.83588	-0.9934211	-0.9934211	-3.232394	-3.232394	-2.213123	-2.213123	-1.025907	-1.025907	-1.716577	-1.716577	-4.766913	-4.766913	0	0	1
02-060	0	35	2		305		90	9.5		20	8	-0.4870507	-0.4870507	-1.242283	-1.242283	-4.870517	-4.870517	-7.999308	-7.999308	-7.093662	-7.093662	-4.367866	-4.367866	0.3223684	0.3223684	0.2887324	0.2887324	0.770863	0.770863	0.5489503	0.5489503	-1.021419	-1.021419	-1.800129	-1.800129	0	0	1
02-061	0	44	1		456		90	10		5	6	-0.0606642	-0.0606642	0.692522	0.692522	-1.015841	-1.015841	-1.742843	-1.742843	-0.4798495	-0.4798495	0.1021621	0.1021621	0	0	-0.1701031	-0.1701031	-3.715404	-3.715404	-0.1259886	-0.1259886	-2.71297	-2.71297	-0.9049282	-0.9049282	0	0	1
02-062	0	34	2		145		90	10		4	8	-2.950354	-2.950354	-2.041476	-2.041476	-1.326378	-1.326378	-8.481619	-8.481619	1.406589	1.406589	-7.886734	-7.886734	0.3223684	0.3223684	-1.823944	-1.823944	-1.765525	-1.765525	-1.250887	-1.250887	-0.7665277	-0.7665277	-1.956019	-1.956019	0	0	1
02-063	0	39	2		621		90	9		20	11	-1.129652	-1.129652	-0.956857	-0.956857	-0.2281941	-0.2281941	-3.176196	-3.176196	-2.312271	-2.312271	-1.184127	-1.184127	-1.651316	-1.651316	-1.823944	-1.823944	-1.914724	-1.914724	-0.5759478	-0.5759478	-1.901953	-1.901953	-1.418604	-1.418604	0	0	1
02-064	0	29	2		201		90	10.5		4	8	-1.154523	-1.154523	-0.7714424	-0.7714424	-0.5789934	-0.5789934	-4.604528	-4.604528	-3.131619	-3.131619	-2.366941	-2.366941	0.9765625	0.9765625	-1.682692	-1.682692	-0.8909636	-0.8909636	-0.8009274	-0.8009274	-2.411735	-2.411735	-1.473124	-1.473124	0	0	1
02-065	0	30	2		224		90	9		17	0	-0.9706272	-0.9706272	0.2013716	0.2013716	0.476972	0.476972	-2.226965	-2.226965	-0.4798495	-0.4798495	-1.387702	-1.387702	0.5347593	0.5347593	-1.201031	-1.201031	-2.964817	-2.964817	-0.8009274	-0.8009274	-0.9287313	-0.9287313	-0.9408273	-0.9408273	0	0	1
02-066	0	38	1		56		90	9.5		0	2	-1.273948	-1.273948	1.281902	1.281902	1.168763	1.168763	-0.2904738	-0.2904738	-1.634375	-1.634375	-4.622835	-4.622835	0.5347593	0.5347593	-1.201031	-1.201031	-0.5254107	-0.5254107	-0.1259886	-0.1259886	-0.0018538	-0.0018538	-0.9115267	-0.9115267	0	0	1
02-067	0	37	2		319		90	12		8	6	-0.1617712	-0.1617712	-0.9282742	-0.9282742	-1.307122	-1.307122	-4.163457	-4.163457	-1.201428	-1.201428	-3.814052	-3.814052	1.604278	1.604278	-1.201031	-1.201031	-4.090697	-4.090697	-0.8009274	-0.8009274	-2.156844	-2.156844	-1.642724	-1.642724	0	0	1
02-068	0	47	2		318		90	6		14	0		-3.142906	.a	-5.388344	.a	-8.072113	-2.711088	-2.711088		-7.992774		-8.052724	0.5347593	0.5347593	-2.231959	-2.231959	-4.465991	-4.465991	-2.150805	-2.150805	-1.901953	-1.901953		-3.324384	0	0	1
02-069	0	28	2		256		90	9		21	8	-1.604337	-1.604337	0.2745133	0.2745133	0.4342451	0.4342451	-1.455454	-1.455454	-0.3978003	-0.3978003	-2.246756	-2.246756	0.9765625	0.9765625	-0.7211539	-0.7211539	-0.8909636	-0.8909636	-0.3509682	-0.3509682	-1.739749	-1.739749	-0.8435614	-0.8435614	0	0	1
02-070	0	26	1		247		90	12		9	10	-0.3448575	-0.3448575	-0.5911052	-0.5911052	-0.0723742	-0.0723742	-0.1058512	-0.1058512	-1.884614	-1.884614	-2.270793	-2.270793	2.539063	2.539063	1.201923	1.201923	-0.1619934	-0.1619934	-0.3509682	-0.3509682	-0.0945415	-0.0945415	-0.4461268	-0.4461268	0	0	1
02-071	0	35	2		331		90	11		3	6	0.1415498	0.1415498	0.8889821	0.8889821	0.8046626	0.8046626	-0.2904738	-0.2904738	0.133492	0.133492	0.0808783	0.0808783	1.069519	1.069519	-0.685567	-0.685567	-3.715404	-3.715404	-0.5759478	-0.5759478	-2.666627	-2.666627	-0.6954075	-0.6954075	0	0	1
02-072	0	27	2		400		90	7		6	6	0.1629733	0.1629733	-1.984713	-1.984713	-1.307968	-1.307968	-4.236809	-4.236809	-1.516224	-1.516224	-1.664855	-1.664855	-1.428571	-1.428571	-2.142857	-2.142857	-1.074446	-1.074446	-1.250887	-1.250887	-2.087328	-2.087328	-1.357853	-1.357853	0	0	1
02-073	0	55	2		234		90	9		9	7	-2.843254	-2.843254	-5.58076	-5.58076	-6.867215	-6.867215	-3.176196	-3.176196	-1.887258	-1.887258	-5.339744	-5.339744	-0.9934211	-0.9934211	-1.823944	-1.823944	-1.765525	-1.765525	0.098991	0.098991	-2.504423	-2.504423	-2.734235	-2.734235	0	0	1
02-074	0	35	2		448		90	11		46	12	-1.558052	-1.558052	1.155296	1.155296	1.219412	1.219412	-6.070063	-6.070063	-2.312271	-2.312271	-0.7819709	-0.7819709	2.296053	2.296053	-0.415493	-0.415493	-0.8703292	-0.8703292	-1.250887	-1.250887	-1.438514	-1.438514	-0.7605487	-0.7605487	0	0	1
02-075	0	37	2		569		80	8		14	4	-1.779483	-1.779483	1.478363	1.478363	0.4405619	0.4405619	-1.25872	-1.25872	-0.6602441	-0.6602441	-4.856956	-4.856956	-1.604278	-1.604278	-1.201031	-1.201031	-2.026584	-2.026584	-1.025907	-1.025907	-1.623889	-1.623889	-1.552032	-1.552032	0	0	1
02-076	0	27	1		245		90	7.5		16	7	-1.784263	-1.784263	0.5991202	0.5991202	0.5066193	0.5066193	-0.1058512	-0.1058512	0.7053196	0.7053196	-2.799608	-2.799608	0.9765625	0.9765625	-1.682692	-1.682692	-1.619934	-1.619934	-0.8009274	-0.8009274	-2.388563	-2.388563	-1.061021	-1.061021	0	0	1
02-077	0	30	2		153		90	7		2	11	-0.2548947	-0.2548947	-0.9157122	-0.9157122	-1.917916	-1.917916	-4.154661	-4.154661	-1.740729	-1.740729	-1.838127	-1.838127	0.3223684	0.3223684	-0.415493	-0.415493	-1.036758	-1.036758	-0.3509682	-0.3509682	-0.5811522	-0.5811522	-0.9082506	-0.9082506	0	0	1
02-078	0	27	2		122		90	8		18	7	-2.234077	-2.234077	-0.735375	-0.735375	2.352161	2.352161	-1.005587	-1.005587	-2.364231	-2.364231	-5.131201	-5.131201	0.1953125	0.1953125	-1.682692	-1.682692	-2.786286	-2.786286	-0.8009274	-0.8009274	-1.577546	-1.577546	-1.853696	-1.853696	0	0	1
02-079	0	39	2		280		90	6.5		21	6	-0.1617712	-0.1617712	-2.25438	-2.25438	-0.9066108	-0.9066108	-7.068194	-7.068194	-4.809319	-4.809319	-7.879251	-7.879251	1.069519	1.069519	-0.685567	-0.685567	-2.77717	-2.77717	-0.8009274	-0.8009274	-2.249532	-2.249532	-2.508311	-2.508311	0	0	1
02-080	0	35	2		118		90	11		22	7	-1.343852	-1.343852	1.155296	1.155296	0.9698248	0.9698248	-1.729262	-1.729262	0.3971844	0.3971844	0.8601679	0.8601679	-0.9934211	-0.9934211	-0.415493	-0.415493	-0.8703292	-0.8703292	-0.5759478	-0.5759478	-0.1872293	-0.1872293	-0.1702378	-0.1702378	0	0	1
02-081	0	33	2		239		90	10		14	7	-0.5941508	-0.5941508	-1.527709	-1.527709	-0.7772861	-0.7772861	-4.140818	-4.140818	-2.94979	-2.94979	-3.328962	-3.328962	0.9802632	0.9802632	-1.119718	-1.119718	0.3232651	0.3232651	-0.1259886	-0.1259886	-1.067763	-1.067763	-1.120702	-1.120702	0	0	1
02-082	0	28	2		273		90	8.5		8	6	0.2897302	0.2897302	-1.096982	-1.096982	-1.381509	-1.381509	-4.236809	-4.236809	-1.227241	-1.227241	-1.693725	-1.693725	1.868132	1.868132	-2.142857	-2.142857	-1.074446	-1.074446	-1.025907	-1.025907	-2.272704	-2.272704	-1.047613	-1.047613	0	0	1
02-083	0	34	2		60		90	10.5		16	8	-0.701251	-0.701251	-0.956857	-0.956857	-0.9769558	-0.9769558	-3.176196	-3.176196	-3.427929	-3.427929	-1.284666	-1.284666	1.638158	1.638158	0.2887324	0.2887324	0.3232651	0.3232651	0.098991	0.098991	-2.180016	-2.180016	-0.8968834	-0.8968834	0	0	1
02-084	0	38	1		643		90	7		9	8	-1.236752	-1.236752	-2.498158	-2.498158	-5.569362	-5.569362	-1.246951	-1.246951	-2.471651	-2.471651	-4.770022	-4.770022	0.3223684	0.3223684	-2.528169	-2.528169	-3.257518	-3.257518	-0.8009274	-0.8009274	0.2298656	0.2298656	-2.180458	-2.180458	0	0	1
02-085	0	41	1		223		90	11		29	10	-0.701251	-0.701251	0.5844439	0.5844439	-0.5276988	-0.5276988	-0.2823285	-0.2823285	-1.196613	-1.196613	0.960707	0.960707	1.638158	1.638158	-1.823944	-1.823944	-0.8703292	-0.8703292	0.3239706	0.3239706	1.573838	1.573838	0.0032253	0.0032253	0	0	1
02-086	0	38	2		373		90	10		11	16	-0.1268868	-0.1268868	0.6638671	0.6638671	0.3340702	0.3340702	-1.848909	-1.848909	1.239157	1.239157	-3.507646	-3.507646	-0.3508772	-0.3508772	-0.6741573	-0.6741573	-2.191378	-2.191378	-0.1259886	-0.1259886	-0.7433558	-0.7433558	-0.6837058	-0.6837058	0	0	1
02-087	0	43	2		304		90	9		20	2	-1.577269	-1.577269	-1.468539	-1.468539	-1.525582	-1.525582	-6.099949	-6.099949	-5.170108	-5.170108	-4.346146	-4.346146	1.069519	1.069519	-0.685567	-0.685567	-2.214231	-2.214231	-1.475866	-1.475866	-1.415342	-1.415342	-2.188006	-2.188006	0	0	1
02-088	0	43	2		510		90	10		20	11	-0.4870507	-0.4870507	-1.87022	-1.87022	-1.575965	-1.575965	-6.552374	-6.552374	-3.959194	-3.959194	-6.780804	-6.780804	-0.3355263	-0.3355263	-1.823944	-1.823944	-3.108319	-3.108319	-1.025907	-1.025907	-1.901953	-1.901953	-2.508257	-2.508257	0	0	1
02-089	0	39	1		209		90	9		8	9	-1.665152	-1.665152	-0.2718344	-0.2718344	-0.2781115	-0.2781115	-0.2823285	-0.2823285	0.8753235	0.8753235	-1.753849	-1.753849	1.638158	1.638158	-0.415493	-0.415493	-1.765525	-1.765525	-0.8009274	-0.8009274	-2.319047	-2.319047	-0.8866023	-0.8866023	0	0	1
02-090	0	40	1		371		90	9		8	12	-0.3799505	-0.3799505	-1.071027	-1.071027	0.2709804	0.2709804	0.1999827	0.1999827	1.08783	1.08783	-0.949536	-0.949536	-2.309211	-2.309211	-1.119718	-1.119718	-2.362322	-2.362322	-0.8009274	-0.8009274	-0.6970119	-0.6970119	-0.7770507	-0.7770507	0	0	1
02-091	0	37	1		28		90	10		7	7	-1.236752	-1.236752	0.7556996	0.7556996	0.6703201	0.6703201	-1.246951	-1.246951	-1.143486	-1.143486	-2.960318	-2.960318	0.3223684	0.3223684	-0.415493	-0.415493	-1.168728	-1.168728	-0.8009274	-0.8009274	-0.1872293	-0.1872293	-0.8538741	-0.8538741	0	0	1
02-092	0	47	1		70		90	7		15	7	-1.343852	-1.343852	-1.071027	-1.071027	-0.3779464	-0.3779464	-1.246951	-1.246951	0.0252984	0.0252984	-0.949536	-0.949536	-2.309211	-2.309211	-1.823944	-1.823944	-0.273532	-0.273532	0.7739299	0.7739299	-2.620283	-2.620283	-0.8973798	-0.8973798	0	0	1
02-093	0	37	1		336		90	11.5		3	7	-1.129652	-1.129652	0.0706769	0.0706769	1.718587	1.718587	-0.2823285	-0.2823285	-0.2403345	-0.2403345	-1.016562	-1.016562	-0.3355263	-0.3355263	-1.119718	-1.119718	-1.467126	-1.467126	0.3239706	0.3239706	0.461585	0.461585	-0.3626387	-0.3626387	0	0	1
02-094	0	36	1		158		90	10		3	16	-0.8519543	-0.8519543	-1.708008	-1.708008	-0.9571674	-0.9571674	-2.127989	-2.127989	-3.912614	-3.912614	-6.585653	-6.585653	-0.3508772	-0.3508772	-1.797753	-1.797753	-1.350849	-1.350849	-0.5759478	-0.5759478	-1.114107	-1.114107	-2.099754	-2.099754	0	0	1
02-095	0	38	2		595		90	11		14	12	0.4768507	0.4768507	1.611978	1.611978	-0.6774511	-0.6774511	-7.516997	-7.516997	-1.462246	-1.462246	-0.6479187	-0.6479187	1.638158	1.638158	-0.415493	-0.415493	-1.616326	-1.616326	-0.3509682	-0.3509682	-0.3494328	-0.3494328	-0.3589306	-0.3589306	0	0	1
02-096	0	38	2		391		90	12		2	12	-1.450952	-1.450952	1.783234	1.783234	1.918256	1.918256	-2.211573	-2.211573	-1.515372	-1.515372	0.6255767	0.6255767	0.9802632	0.9802632	-1.119718	-1.119718	-1.467126	-1.467126	-0.3509682	-0.3509682	-2.550767	-2.550767	-0.616074	-0.616074	0	0	1
02-097	0	35	2		215		90	10		6	4	-0.9706272	-0.9706272	-0.2406637	-0.2406637	-0.2512295	-0.2512295	-7.552318	-7.552318	-1.634375	-1.634375	-4.814389	-4.814389	2.139037	2.139037	0.3453608	0.3453608	0.6004693	0.6004693	-0.3509682	-0.3509682	-1.577546	-1.577546	-0.9688978	-0.9688978	0	0	1
02-098	0	31	2		225		90	10		9	4	-1.172841	-1.172841	1.331017	1.331017	0.6954324	0.6954324	-3.679334	-3.679334	0.53036	0.53036	-1.664391	-1.664391	-1.069519	-1.069519	-0.685567	-0.685567	-2.964817	-2.964817	-0.5759478	-0.5759478	0.0676621	0.0676621	-0.7055366	-0.7055366	0	0	1
02-099	0	31	2		332		90	10		7	14	-0.5619273	-0.5619273	-0.8830077	-0.8830077	-0.596822	-0.596822	-2.68615	-2.68615	-3.7565	-3.7565	-1.558241	-1.558241	0.5263158	0.5263158	-2.921348	-2.921348	0.3302076	0.3302076	0.5489503	0.5489503	-0.7896996	-0.7896996	-0.9655802	-0.9655802	0	0	1
02-100	0	32	2		278		90	8		0	0	-1.981697	-1.981697	-1.124734	-1.124734	-0.8337907	-0.8337907	-6.099949	-6.099949	-1.706532	-1.706532	-6.091415	-6.091415	1.069519	1.069519	-0.685567	-0.685567	-3.90305	-3.90305	-1.250887	-1.250887	-1.762921	-1.762921	-2.185474	-2.185474	0	0	1
02-101	0	24	2		191		90	8		28	15	-2.007151	-2.007151	-1.663828	-1.663828	-1.09898	-1.09898	-2.282553	-2.282553	-2.761461	-2.761461	-2.216928	-2.216928	-0.867052	-0.867052	0	0	-2.399958	-2.399958	-0.5759478	-0.5759478	-0.8360435	-0.8360435	-1.576553	-1.576553	0	0	1
02-102	0	52	1		137		90	12		2	13	-0.8519543	-0.8519543	1.437304	1.437304	0.8445595	0.8445595	-2.127989	-2.127989	1.785557	1.785557	1.519766	1.519766	0.5263158	0.5263158	-0.6741573	-0.6741573	-0.8705474	-0.8705474	0.9989095	0.9989095	-0.7896996	-0.7896996	0.3573803	0.3573803	0	0	1
02-103	0	26	2		194		90	11		23	11	-0.8846345	-0.8846345	1.176199	1.176199	1.049426	1.049426	-0.1058512	-0.1058512	0.8971666	0.8971666	0.1809848	0.1809848	0.9765625	0.9765625	-1.682692	-1.682692	-1.47414	-1.47414	-1.475866	-1.475866	1.457978	1.457978	-0.0673454	-0.0673454	0	0	1
02-104	0	32	2		257		90	11		3	12	-1.450952	-1.450952	-1.413539	-1.413539	-1.126708	-1.126708	-4.623129	-4.623129	-1.515372	-1.515372	-1.351692	-1.351692	-0.3355263	-0.3355263	0.2887324	0.2887324	-0.5719306	-0.5719306	-0.5759478	-0.5759478	-2.203188	-2.203188	-1.120325	-1.120325	0	0	1
02-105	0	46	2		96		90	8.5		10	5	-1.577269	-1.577269	1.773053	1.773053	0.4041518	0.4041518	-4.64758	-4.64758	-1.417901	-1.417901	-2.920133	-2.920133	1.604278	1.604278	-1.201031	-1.201031	-2.214231	-2.214231	-1.250887	-1.250887	-1.229966	-1.229966	-1.16502	-1.16502	0	0	1
02-106	0	40	1		63		90	6		3	12	-0.701251	-0.701251	-1.64188	-1.64188	-2.224892	-2.224892	-4.623129	-4.623129	-1.834132	-1.834132	-3.496527	-3.496527	2.296053	2.296053	-1.823944	-1.823944	-1.168728	-1.168728	0.9989095	0.9989095	-1.693405	-1.693405	-1.199058	-1.199058	0	0	1
02-107	0	35	2		18		90	7		32	5	-1.172841	-1.172841	-5.250397	-5.250397	-5.49428	-5.49428	-7.552318	-7.552318	-1.995164	-1.995164	-2.707295	-2.707295	0.5347593	0.5347593	-1.201031	-1.201031	-1.088351	-1.088351	-1.025907	-1.025907	-3.54716	-3.54716	-2.155274	-2.155274	0	0	1
02-108	0	41	1		162		90	10		5	13	0.5981807	0.5981807	-1.55332	-1.55332	0.1538975	0.1538975	-2.127989	-2.127989	0.9269285	0.9269285	-1.609541	-1.609541	-1.22807	-1.22807	-1.797753	-1.797753	-0.2701699	-0.2701699	-0.5759478	-0.5759478	-1.600717	-1.600717	-0.5929863	-0.5929863	0	0	1
02-109	0	66	1		76		90	4		9	8	-3.271654	-3.271654	-1.527709	-1.527709	-1.376295	-1.376295	-4.140818	-4.140818	-2.94979	-2.94979	-3.496527	-3.496527	-0.9934211	-0.9934211	-1.119718	-1.119718	-2.511521	-2.511521	0.098991	0.098991	-0.0018538	-0.0018538	-1.830116	-1.830116	0	0	1
02-110	0	33	2		286		90	10		2	9	-1.558052	-1.558052	-2.098561	-2.098561	-5.519444	-5.519444	-7.516997	-7.516997	-4.171701	-4.171701	-4.669483	-4.669483	-0.9934211	-0.9934211	-1.823944	-1.823944	-0.273532	-0.273532	-0.1259886	-0.1259886	-0.3494328	-0.3494328	-2.045734	-2.045734	0	0	1
02-111	0	39	2		239		90	9		3	4	-1.981697	-1.981697	-0.4371238	-0.4371238	-0.1055892	-0.1055892	-7.552318	-7.552318	-5.711292	-5.711292	-6.133983	-6.133983	-0.5347593	-0.5347593	-1.201031	-1.201031	-4.090697	-4.090697	-0.5759478	-0.5759478	-0.5579802	-0.5579802	-2.523856	-2.523856	0	0	1
02-112	0	50	1		232		80	9		24	11	-2.629054	-2.629054	-6.437038	-6.437038	-4.571012	-4.571012	-4.140818	-4.140818	-0.3997142	-0.3997142	-1.083588	-1.083588	-0.9934211	-0.9934211	-1.119718	-1.119718	-1.168728	-1.168728	-0.8009274	-0.8009274	0.6237885	0.6237885	-1.502352	-1.502352	0	0	1
02-113	0	41	2		13		90	8		7	7	-0.9154512	-0.9154512	-1.75605	-1.75605	-2.574314	-2.574314	-6.070063	-6.070063	-2.524777	-2.524777	-1.98844	-1.98844	-0.3355263	-0.3355263	-0.415493	-0.415493	-1.317927	-1.317927	-0.1259886	-0.1259886	-1.99464	-1.99464	-1.42599	-1.42599	0	0	1
02-114	0	35	2		385		90	8.5		1	12	-0.2728504	-0.2728504	-1.356454	-1.356454	-0.3779464	-0.3779464	-7.516997	-7.516997	-1.568499	-1.568499	-1.21764	-1.21764	4.269737	4.269737	-0.415493	-0.415493	-0.5719306	-0.5719306	-0.8009274	-0.8009274	-0.8128716	-0.8128716	-0.5230997	-0.5230997	0	0	1
02-115	0	27	2		422		90	10.5		15	0	-1.35811	-1.35811	-0.8750492	-0.8750492	-1.234428	-1.234428	-5.734671	-5.734671	-4.274701	-4.274701	-4.248749	-4.248749	0.7692308	0.7692308	-2.142857	-2.142857	-1.621436	-1.621436	-0.5759478	-0.5759478	-1.438514	-1.438514	-1.907376	-1.907376	0	0	1
02-116	0	40	2		406		90	9.5		1	13	0.1631402	0.1631402	-0.4705077	-0.4705077	-0.3866206	-0.3866206	-4.639714	-4.639714	0.6927571	0.6927571	-1.301741	-1.301741	0.5263158	0.5263158	-2.921348	-2.921348	-2.311453	-2.311453	0.098991	0.098991	0.4847569	0.4847569	-0.4749536	-0.4749536	0	0	1
02-117	0	34	1		297		90	10		7	7	-0.8083511	-0.8083511	-0.3860048	-0.3860048	0.0213932	0.0213932	-1.729262	-1.729262	0.0784249	0.0784249	-2.926805	-2.926805	-0.3355263	-0.3355263	-1.119718	-1.119718	-0.8703292	-0.8703292	-0.1259886	-0.1259886	2.268996	2.268996	-0.4117476	-0.4117476	0	0	1
02-118	0	34	2		123		90	12		4	4	-0.8695202	-0.8695202	1.478363	1.478363	1.168763	1.168763	-1.742843	-1.742843	0.9993858	0.9993858	-0.1106756	-0.1106756	0	0	-1.201031	-1.201031	-4.465991	-4.465991	-0.1259886	-0.1259886	0.6933044	0.6933044	-0.3945547	-0.3945547	0	0	1
02-119	0	30	2		233		90	7.5		7	12	-0.1649319	-0.1649319	-0.987847	-0.987847	-1.157987	-1.157987	-7.303734	-7.303734	-1.548882	-1.548882	-1.477571	-1.477571	1.638158	1.638158	-1.119718	-1.119718	-0.1619934	-0.1619934	0.7739299	0.7739299	-2.22636	-2.22636	-0.7024382	-0.7024382	0	0	1
02-120	0	35	1		190		90	11		0	8	-1.665152	-1.665152	-0.956857	-0.956857	-0.7273686	-0.7273686	-1.729262	-1.729262	-4.49046	-4.49046	-3.697605	-3.697605	0.9802632	0.9802632	-1.119718	-1.119718	-0.273532	-0.273532	0.3239706	0.3239706	-1.461686	-1.461686	-1.522038	-1.522038	0	0	1
02-121	0	21	2		184		90	6		8	5	-0.4708116	-0.4708116	0.9447995	0.9447995	0.4937712	0.4937712	-0.9415131	-0.9415131	0.2176757	0.2176757	-0.7121346	-0.7121346	0.7692308	0.7692308	-2.142857	-2.142857	-2.578669	-2.578669	-0.5759478	-0.5759478	-0.8592154	-0.8592154	-0.6183289	-0.6183289	0	0	1
02-122	0	44	2		183		90	9		17	8	-2.414853	-2.414853	0.2990178	0.2990178	-0.877121	-0.877121	-4.140818	-4.140818	-1.993511	-1.993511	-1.418718	-1.418718	0.3223684	0.3223684	-1.823944	-1.823944	-2.213123	-2.213123	-0.8009274	-0.8009274	-2.365391	-2.365391	-1.530795	-1.530795	0	0	1
02-123	0	35	1		236		90	9		11	8	-1.772252	-1.772252	-0.3289196	-0.3289196	0.4706503	0.4706503	-0.2823285	-0.2823285	-18.51587	-18.51587	-12.88018	-12.88018	0.3223684	0.3223684	-0.415493	-0.415493	-0.4227313	-0.4227313	-1.025907	-1.025907	-2.573939	-2.573939	-4.645822	-4.645822	0	0	1
02-124	0	34	2		84		80	10		7	6	-1.375055	-1.375055	-1.665	-1.665	-1.816863	-1.816863	-8.036441	-8.036441	0.0252552	0.0252552	-1.536688	-1.536688	-1.069519	-1.069519	-1.201031	-1.201031	-2.77717	-2.77717	-1.025907	-1.025907	-2.319047	-2.319047	-1.485602	-1.485602	0	0	1
02-125	0	38	2		275		90	12		4	11	0.1555502	0.1555502	-1.813135	-1.813135	-2.025222	-2.025222	-7.034686	-7.034686	-2.684157	-2.684157	-0.8825099	-0.8825099	0.9802632	0.9802632	-0.415493	-0.415493	0.1740658	0.1740658	-0.3509682	-0.3509682	-1.044591	-1.044591	-0.7836754	-0.7836754	0	0	1
